# Supplementary material for: Elucidating the Mechanism of Buyanghuanwu Decoction Acting on Pulmonary Fibrosis Based on Network Pharmacology and Animal Studies
Source: Comb Chem High Throughput Screen. 2024 Apr 26;27(7):1046–55. doi: 10.2174/1386207326666230823093958 (PMC11165711; doi:10.2174/1386207326666230823093958)
Supplement: Supplementary file 1 [file CCHTS-27-1046_SD1.zip]

Archive with 5 entries (5 files):
- CCHTS-27-1046_SD1/Supplementary table s4-Targets degree.xlsx
- CCHTS-27-1046_SD1/Supplementary table s5-enrichment.TISSUES.xlsx
- CCHTS-27-1046_SD1/supplementary-table-s1.xlsx
- CCHTS-27-1046_SD1/supplementary-table-s2.xlsx
- CCHTS-27-1046_SD1/supplementary-table-s3.xlsx
