# Supplementary material for: Elucidating the Mechanism of Buyanghuanwu Decoction Acting on Pulmonary Fibrosis Based on Network Pharmacology and Animal Studies
Source: Comb Chem High Throughput Screen. 2024 Apr 26;27(7):1046–55. doi: 10.2174/1386207326666230823093958 (PMC11165711; doi:10.2174/1386207326666230823093958)
Supplement: Supplementary file 1 [file CCHTS-27-1046_SD1.zip › CCHTS-27-1046_SD1/Supplementary table s4-Targets degree.xlsx]

## Sheet: Sheet1
Gene symble	Degree
TP53	35
TNF	35
VEGFA	33
IL6	33
IL1B	32
PTGS2	30
JUN	30
CCL2	29
EGFR	29
HSP90AA1	28
EGF	28
ESR1	27
MMP2	26
HMOX1	25
VCAM1	25
MAPK14	25
MAPK8	24
IFNG	24
MAPK1	23
MMP3	23
IL2	23
TNFRSF1A	22
MMP1	22
SIRT1	21
MPO	20
NR3C1	20
NOS2	18
PLAU	15
COL1A1	15
HSPA5	14
ALOX5	13
PTGS1	11
CCNA2	10
COL3A1	9
PIK3CG	7
FKBP4	6
PPP5C	6
BCL2	5
LTA4H	4
CDC6	4
F10	3
PIM1	2
KCNMA1	1
HTR2A	1
