# Supplementary material for: Elucidating the Mechanism of Buyanghuanwu Decoction Acting on Pulmonary Fibrosis Based on Network Pharmacology and Animal Studies
Source: Comb Chem High Throughput Screen. 2024 Apr 26;27(7):1046–55. doi: 10.2174/1386207326666230823093958 (PMC11165711; doi:10.2174/1386207326666230823093958)
Supplement: Supplementary file 1 [file CCHTS-27-1046_SD1.zip › CCHTS-27-1046_SD1/Supplementary table s5-enrichment.TISSUES.xlsx]

## Sheet: Supplementary table 2-enrichmen
#term ID	term description	observed gene count	background gene count	strength	false discovery rate	matching proteins in your network (IDs)	matching proteins in your network (labels)
BTO:0000421	Connective tissue	16	871	0.91	6.48e-08	9606.ENSP00000219070,9606.ENSP00000225964,9606.ENSP00000231509,9606.ENSP00000263341,9606.ENSP00000269305,9606.ENSP00000299855,9606.ENSP00000304408,9606.ENSP00000322788,9606.ENSP00000324173,9606.ENSP00000327251,9606.ENSP00000335153,9606.ENSP00000354612,9606.ENSP00000356438,9606.ENSP00000385675,9606.ENSP00000398698,9606.ENSP00000478570	MMP2,COL1A1,NR3C1,IL1B,TP53,MMP3,COL3A1,MMP1,HSPA5,NOS2,HSP90AA1,PTGS1,PTGS2,IL6,TNF,VEGFA
BTO:0000180	Cervical carcinoma cell	10	271	1.22	4.78e-07	9606.ENSP00000212015,9606.ENSP00000215832,9606.ENSP00000216117,9606.ENSP00000229795,9606.ENSP00000274026,9606.ENSP00000275493,9606.ENSP00000324173,9606.ENSP00000335153,9606.ENSP00000360266,9606.ENSP00000378974	SIRT1,MAPK1,HMOX1,MAPK14,CCNA2,EGFR,HSPA5,HSP90AA1,JUN,MAPK8
BTO:0000452	Fibroblast	9	213	1.27	8.28e-07	9606.ENSP00000231509,9606.ENSP00000263341,9606.ENSP00000269305,9606.ENSP00000299855,9606.ENSP00000304408,9606.ENSP00000322788,9606.ENSP00000324173,9606.ENSP00000354612,9606.ENSP00000385675	NR3C1,IL1B,TP53,MMP3,COL3A1,MMP1,HSPA5,PTGS1,IL6
BTO:0003742	Synoviocyte	4	4	2.65	8.28e-07	9606.ENSP00000263341,9606.ENSP00000299855,9606.ENSP00000385675,9606.ENSP00000398698	IL1B,MMP3,IL6,TNF
BTO:0000449	Fetus	16	1229	0.76	1.85e-06	9606.ENSP00000001008,9606.ENSP00000162749,9606.ENSP00000216117,9606.ENSP00000225964,9606.ENSP00000226730,9606.ENSP00000229795,9606.ENSP00000231509,9606.ENSP00000275493,9606.ENSP00000286628,9606.ENSP00000294728,9606.ENSP00000304408,9606.ENSP00000335153,9606.ENSP00000356438,9606.ENSP00000385675,9606.ENSP00000405330,9606.ENSP00000478570	FKBP4,TNFRSF1A,HMOX1,COL1A1,IL2,MAPK14,NR3C1,EGFR,KCNMA1,VCAM1,COL3A1,HSP90AA1,PTGS2,IL6,ESR1,VEGFA
BTO:0003861	Inflammatory cell	4	7	2.41	2.28e-06	9606.ENSP00000225831,9606.ENSP00000263341,9606.ENSP00000385675,9606.ENSP00000398698	CCL2,IL1B,IL6,TNF
BTO:0000763	Lung	15	1162	0.76	5.2e-06	9606.ENSP00000215832,9606.ENSP00000219070,9606.ENSP00000225964,9606.ENSP00000228740,9606.ENSP00000263341,9606.ENSP00000299855,9606.ENSP00000304408,9606.ENSP00000322788,9606.ENSP00000327251,9606.ENSP00000335153,9606.ENSP00000354612,9606.ENSP00000356438,9606.ENSP00000361850,9606.ENSP00000385675,9606.ENSP00000478570	MAPK1,MMP2,COL1A1,LTA4H,IL1B,MMP3,COL3A1,MMP1,NOS2,HSP90AA1,PTGS1,PTGS2,PLAU,IL6,VEGFA
BTO:0000089	Blood	17	1675	0.65	1.01e-05	9606.ENSP00000001008,9606.ENSP00000162749,9606.ENSP00000215832,9606.ENSP00000225275,9606.ENSP00000225831,9606.ENSP00000226730,9606.ENSP00000229135,9606.ENSP00000229795,9606.ENSP00000263341,9606.ENSP00000269305,9606.ENSP00000335153,9606.ENSP00000354612,9606.ENSP00000356438,9606.ENSP00000385675,9606.ENSP00000398698,9606.ENSP00000437737,9606.ENSP00000478570	FKBP4,TNFRSF1A,MAPK1,MPO,CCL2,IL2,IFNG,MAPK14,IL1B,TP53,HSP90AA1,PTGS1,PTGS2,IL6,TNF,HTR2A,VEGFA
BTO:0000203	Respiratory system	16	1436	0.7	1.01e-05	9606.ENSP00000162749,9606.ENSP00000215832,9606.ENSP00000219070,9606.ENSP00000225964,9606.ENSP00000228740,9606.ENSP00000263341,9606.ENSP00000299855,9606.ENSP00000304408,9606.ENSP00000322788,9606.ENSP00000327251,9606.ENSP00000335153,9606.ENSP00000354612,9606.ENSP00000356438,9606.ENSP00000361850,9606.ENSP00000385675,9606.ENSP00000478570	TNFRSF1A,MAPK1,MMP2,COL1A1,LTA4H,IL1B,MMP3,COL3A1,MMP1,NOS2,HSP90AA1,PTGS1,PTGS2,PLAU,IL6,VEGFA
BTO:0001823	Synovium	6	82	1.51	1.01e-05	9606.ENSP00000263341,9606.ENSP00000299855,9606.ENSP00000322788,9606.ENSP00000356438,9606.ENSP00000385675,9606.ENSP00000398698	IL1B,MMP3,MMP1,PTGS2,IL6,TNF
BTO:0001912	Breast adenocarcinoma cell line	4	14	2.1	1.01e-05	9606.ENSP00000265171,9606.ENSP00000269305,9606.ENSP00000275493,9606.ENSP00000405330	EGF,TP53,EGFR,ESR1
BTO:0003091	Urogenital system	33	6716	0.34	1.01e-05	9606.ENSP00000001008,9606.ENSP00000012443,9606.ENSP00000162749,9606.ENSP00000212015,9606.ENSP00000215832,9606.ENSP00000216117,9606.ENSP00000219070,9606.ENSP00000225831,9606.ENSP00000225964,9606.ENSP00000226730,9606.ENSP00000228740,9606.ENSP00000229795,9606.ENSP00000231509,9606.ENSP00000263341,9606.ENSP00000265171,9606.ENSP00000269305,9606.ENSP00000275493,9606.ENSP00000286628,9606.ENSP00000294728,…	FKBP4,PPP5C,TNFRSF1A,SIRT1,MAPK1,HMOX1,MMP2,CCL2,COL1A1,IL2,LTA4H,MAPK14,NR3C1,IL1B,EGF,TP53,EGFR,KCNMA1,VCAM1,COL3A1,MMP1,HSPA5,NOS2,HSP90AA1,PTGS1,PTGS2,JUN,PLAU,PIM1,F10,BCL2,ESR1,VEGFA
BTO:0001489	Whole body	43	12619	0.18	1.36e-05	9606.ENSP00000001008,9606.ENSP00000012443,9606.ENSP00000162749,9606.ENSP00000212015,9606.ENSP00000215832,9606.ENSP00000216117,9606.ENSP00000219070,9606.ENSP00000225275,9606.ENSP00000225831,9606.ENSP00000225964,9606.ENSP00000226730,9606.ENSP00000228740,9606.ENSP00000229135,9606.ENSP00000229795,9606.ENSP00000231509,9606.ENSP00000263341,9606.ENSP00000265171,9606.ENSP00000269305,9606.ENSP00000274026,…	FKBP4,PPP5C,TNFRSF1A,SIRT1,MAPK1,HMOX1,MMP2,MPO,CCL2,COL1A1,IL2,LTA4H,IFNG,MAPK14,NR3C1,IL1B,EGF,TP53,CCNA2,EGFR,KCNMA1,VCAM1,MMP3,COL3A1,MMP1,HSPA5,NOS2,HSP90AA1,PIK3CG,PTGS1,PTGS2,JUN,PLAU,PIM1,ALOX5,F10,MAPK8,BCL2,IL6,TNF,ESR1,HTR2A,VEGFA
BTO:0000522	Gland	32	6602	0.33	1.7e-05	9606.ENSP00000001008,9606.ENSP00000162749,9606.ENSP00000212015,9606.ENSP00000215832,9606.ENSP00000219070,9606.ENSP00000225275,9606.ENSP00000225831,9606.ENSP00000225964,9606.ENSP00000228740,9606.ENSP00000229795,9606.ENSP00000231509,9606.ENSP00000263341,9606.ENSP00000265171,9606.ENSP00000269305,9606.ENSP00000275493,9606.ENSP00000286628,9606.ENSP00000304408,9606.ENSP00000322788,9606.ENSP00000324173,…	FKBP4,TNFRSF1A,SIRT1,MAPK1,MMP2,MPO,CCL2,COL1A1,LTA4H,MAPK14,NR3C1,IL1B,EGF,TP53,EGFR,KCNMA1,COL3A1,MMP1,HSPA5,NOS2,HSP90AA1,PIK3CG,PTGS1,JUN,PLAU,PIM1,F10,BCL2,IL6,TNF,ESR1,VEGFA
BTO:0001078	Placenta	14	1176	0.72	1.85e-05	9606.ENSP00000001008,9606.ENSP00000162749,9606.ENSP00000216117,9606.ENSP00000225964,9606.ENSP00000226730,9606.ENSP00000229795,9606.ENSP00000231509,9606.ENSP00000275493,9606.ENSP00000286628,9606.ENSP00000294728,9606.ENSP00000304408,9606.ENSP00000335153,9606.ENSP00000356438,9606.ENSP00000405330	FKBP4,TNFRSF1A,HMOX1,COL1A1,IL2,MAPK14,NR3C1,EGFR,KCNMA1,VCAM1,COL3A1,HSP90AA1,PTGS2,ESR1
BTO:0001336	Synovial fibroblast	3	3	2.65	2.1e-05	9606.ENSP00000263341,9606.ENSP00000299855,9606.ENSP00000385675	IL1B,MMP3,IL6
BTO:0003350	BV-2 cell	3	3	2.65	2.1e-05	9606.ENSP00000263341,9606.ENSP00000385675,9606.ENSP00000398698	IL1B,IL6,TNF
BTO:0004060	Fibroblast-like synoviocyte	3	3	2.65	2.1e-05	9606.ENSP00000263341,9606.ENSP00000299855,9606.ENSP00000385675	IL1B,MMP3,IL6
BTO:0001034	Peritoneal macrophage	3	4	2.52	3.17e-05	9606.ENSP00000263341,9606.ENSP00000385675,9606.ENSP00000398698	IL1B,IL6,TNF
BTO:0001370	THP-1 cell	3	4	2.52	3.17e-05	9606.ENSP00000263341,9606.ENSP00000385675,9606.ENSP00000398698	IL1B,IL6,TNF
BTO:0001120	Epithelial cell line	6	129	1.32	4.3e-05	9606.ENSP00000265171,9606.ENSP00000269305,9606.ENSP00000275493,9606.ENSP00000294728,9606.ENSP00000405330,9606.ENSP00000478570	EGF,TP53,EGFR,VCAM1,ESR1,VEGFA
BTO:0000284	Organism form	18	2239	0.55	4.46e-05	9606.ENSP00000001008,9606.ENSP00000162749,9606.ENSP00000216117,9606.ENSP00000225964,9606.ENSP00000226730,9606.ENSP00000229795,9606.ENSP00000231509,9606.ENSP00000269305,9606.ENSP00000275493,9606.ENSP00000286628,9606.ENSP00000294728,9606.ENSP00000304408,9606.ENSP00000335153,9606.ENSP00000356438,9606.ENSP00000385675,9606.ENSP00000398698,9606.ENSP00000405330,9606.ENSP00000478570	FKBP4,TNFRSF1A,HMOX1,COL1A1,IL2,MAPK14,NR3C1,TP53,EGFR,KCNMA1,VCAM1,COL3A1,HSP90AA1,PTGS2,IL6,TNF,ESR1,VEGFA
BTO:0001491	Viscus	27	5020	0.38	4.46e-05	9606.ENSP00000001008,9606.ENSP00000162749,9606.ENSP00000212015,9606.ENSP00000215832,9606.ENSP00000225275,9606.ENSP00000225831,9606.ENSP00000225964,9606.ENSP00000226730,9606.ENSP00000228740,9606.ENSP00000229795,9606.ENSP00000231509,9606.ENSP00000263341,9606.ENSP00000265171,9606.ENSP00000269305,9606.ENSP00000275493,9606.ENSP00000304408,9606.ENSP00000324173,9606.ENSP00000327251,9606.ENSP00000335153,…	FKBP4,TNFRSF1A,SIRT1,MAPK1,MPO,CCL2,COL1A1,IL2,LTA4H,MAPK14,NR3C1,IL1B,EGF,TP53,EGFR,COL3A1,HSPA5,NOS2,HSP90AA1,PIK3CG,JUN,PLAU,PIM1,F10,IL6,TNF,VEGFA
BTO:0003292	RAW-264.7 cell	3	5	2.43	4.46e-05	9606.ENSP00000263341,9606.ENSP00000385675,9606.ENSP00000398698	IL1B,IL6,TNF
BTO:0000426	Erythroleukemia cell	7	225	1.14	4.97e-05	9606.ENSP00000212015,9606.ENSP00000215832,9606.ENSP00000229795,9606.ENSP00000274026,9606.ENSP00000335153,9606.ENSP00000360266,9606.ENSP00000362608	SIRT1,MAPK1,MAPK14,CCNA2,HSP90AA1,JUN,PIM1
BTO:0000416	Epithelium	10	624	0.85	6.56e-05	9606.ENSP00000212015,9606.ENSP00000263341,9606.ENSP00000269305,9606.ENSP00000286628,9606.ENSP00000294728,9606.ENSP00000327251,9606.ENSP00000356438,9606.ENSP00000398698,9606.ENSP00000405330,9606.ENSP00000478570	SIRT1,IL1B,TP53,KCNMA1,VCAM1,NOS2,PTGS2,TNF,ESR1,VEGFA
BTO:0003099	Internal female genital organ	19	2593	0.51	6.56e-05	9606.ENSP00000001008,9606.ENSP00000012443,9606.ENSP00000162749,9606.ENSP00000216117,9606.ENSP00000225964,9606.ENSP00000226730,9606.ENSP00000229795,9606.ENSP00000231509,9606.ENSP00000269305,9606.ENSP00000275493,9606.ENSP00000286628,9606.ENSP00000294728,9606.ENSP00000304408,9606.ENSP00000322788,9606.ENSP00000335153,9606.ENSP00000356438,9606.ENSP00000360266,9606.ENSP00000364709,9606.ENSP00000405330	FKBP4,PPP5C,TNFRSF1A,HMOX1,COL1A1,IL2,MAPK14,NR3C1,TP53,EGFR,KCNMA1,VCAM1,COL3A1,MMP1,HSP90AA1,PTGS2,JUN,F10,ESR1
BTO:0000078	Microglia	3	7	2.28	7.22e-05	9606.ENSP00000263341,9606.ENSP00000385675,9606.ENSP00000398698	IL1B,IL6,TNF
BTO:0000345	Digestive gland	19	2645	0.5	8.03e-05	9606.ENSP00000001008,9606.ENSP00000212015,9606.ENSP00000215832,9606.ENSP00000225275,9606.ENSP00000225831,9606.ENSP00000225964,9606.ENSP00000228740,9606.ENSP00000229795,9606.ENSP00000231509,9606.ENSP00000275493,9606.ENSP00000304408,9606.ENSP00000324173,9606.ENSP00000327251,9606.ENSP00000335153,9606.ENSP00000352121,9606.ENSP00000360266,9606.ENSP00000364709,9606.ENSP00000385675,9606.ENSP00000398698	FKBP4,SIRT1,MAPK1,MPO,CCL2,COL1A1,LTA4H,MAPK14,NR3C1,EGFR,COL3A1,HSPA5,NOS2,HSP90AA1,PIK3CG,JUN,F10,IL6,TNF
BTO:0000174	Embryonic structure	17	2132	0.55	8.8e-05	9606.ENSP00000001008,9606.ENSP00000162749,9606.ENSP00000216117,9606.ENSP00000225964,9606.ENSP00000226730,9606.ENSP00000229795,9606.ENSP00000231509,9606.ENSP00000269305,9606.ENSP00000275493,9606.ENSP00000286628,9606.ENSP00000294728,9606.ENSP00000304408,9606.ENSP00000335153,9606.ENSP00000356438,9606.ENSP00000385675,9606.ENSP00000405330,9606.ENSP00000478570	FKBP4,TNFRSF1A,HMOX1,COL1A1,IL2,MAPK14,NR3C1,TP53,EGFR,KCNMA1,VCAM1,COL3A1,HSP90AA1,PTGS2,IL6,ESR1,VEGFA
BTO:0000737	Leukemia cell line	5	85	1.42	8.8e-05	9606.ENSP00000226730,9606.ENSP00000263341,9606.ENSP00000335153,9606.ENSP00000385675,9606.ENSP00000398698	IL2,IL1B,HSP90AA1,IL6,TNF
BTO:0000759	Liver	16	1882	0.58	8.8e-05	9606.ENSP00000001008,9606.ENSP00000212015,9606.ENSP00000215832,9606.ENSP00000225275,9606.ENSP00000225964,9606.ENSP00000228740,9606.ENSP00000229795,9606.ENSP00000231509,9606.ENSP00000275493,9606.ENSP00000304408,9606.ENSP00000324173,9606.ENSP00000327251,9606.ENSP00000335153,9606.ENSP00000364709,9606.ENSP00000385675,9606.ENSP00000398698	FKBP4,SIRT1,MAPK1,MPO,COL1A1,LTA4H,MAPK14,NR3C1,EGFR,COL3A1,HSPA5,NOS2,HSP90AA1,F10,IL6,TNF
BTO:0000020	Abdomen	5	90	1.39	0.00011	9606.ENSP00000228740,9606.ENSP00000335153,9606.ENSP00000360266,9606.ENSP00000385675,9606.ENSP00000398698	LTA4H,HSP90AA1,JUN,IL6,TNF
BTO:0000583	Bone marrow cancer cell	8	395	0.95	0.00012	9606.ENSP00000212015,9606.ENSP00000215832,9606.ENSP00000229795,9606.ENSP00000231509,9606.ENSP00000274026,9606.ENSP00000335153,9606.ENSP00000360266,9606.ENSP00000362608	SIRT1,MAPK1,MAPK14,NR3C1,CCNA2,HSP90AA1,JUN,PIM1
BTO:0001085	Vascular system	8	398	0.95	0.00013	9606.ENSP00000225275,9606.ENSP00000263341,9606.ENSP00000286628,9606.ENSP00000294728,9606.ENSP00000322788,9606.ENSP00000335153,9606.ENSP00000356438,9606.ENSP00000478570	MPO,IL1B,KCNMA1,VCAM1,MMP1,HSP90AA1,PTGS2,VEGFA
BTO:0000570	Hematopoietic system	18	2543	0.5	0.00017	9606.ENSP00000001008,9606.ENSP00000162749,9606.ENSP00000215832,9606.ENSP00000225275,9606.ENSP00000225831,9606.ENSP00000225964,9606.ENSP00000226730,9606.ENSP00000229135,9606.ENSP00000229795,9606.ENSP00000263341,9606.ENSP00000269305,9606.ENSP00000335153,9606.ENSP00000354612,9606.ENSP00000356438,9606.ENSP00000385675,9606.ENSP00000398698,9606.ENSP00000437737,9606.ENSP00000478570	FKBP4,TNFRSF1A,MAPK1,MPO,CCL2,COL1A1,IL2,IFNG,MAPK14,IL1B,TP53,HSP90AA1,PTGS1,PTGS2,IL6,TNF,HTR2A,VEGFA
BTO:0001493	Trunk	11	927	0.72	0.00021	9606.ENSP00000001008,9606.ENSP00000225964,9606.ENSP00000228740,9606.ENSP00000322788,9606.ENSP00000324173,9606.ENSP00000335153,9606.ENSP00000360266,9606.ENSP00000385675,9606.ENSP00000398698,9606.ENSP00000405330,9606.ENSP00000478570	FKBP4,COL1A1,LTA4H,MMP1,HSPA5,HSP90AA1,JUN,IL6,TNF,ESR1,VEGFA
BTO:0001546	Chronic lymphocytic leukemia cell	6	193	1.14	0.00021	9606.ENSP00000212015,9606.ENSP00000215832,9606.ENSP00000229795,9606.ENSP00000231509,9606.ENSP00000335153,9606.ENSP00000360266	SIRT1,MAPK1,MAPK14,NR3C1,HSP90AA1,JUN
BTO:0002606	Glial cell	4	47	1.58	0.00021	9606.ENSP00000263341,9606.ENSP00000269305,9606.ENSP00000385675,9606.ENSP00000398698	IL1B,TP53,IL6,TNF
BTO:0004086	Mammary gland tumor cell line	3	13	2.01	0.00022	9606.ENSP00000265171,9606.ENSP00000275493,9606.ENSP00000405330	EGF,EGFR,ESR1
BTO:0000042	Animal	44	14895	0.12	0.00023	9606.ENSP00000001008,9606.ENSP00000012443,9606.ENSP00000162749,9606.ENSP00000209728,9606.ENSP00000212015,9606.ENSP00000215832,9606.ENSP00000216117,9606.ENSP00000219070,9606.ENSP00000225275,9606.ENSP00000225831,9606.ENSP00000225964,9606.ENSP00000226730,9606.ENSP00000228740,9606.ENSP00000229135,9606.ENSP00000229795,9606.ENSP00000231509,9606.ENSP00000263341,9606.ENSP00000265171,9606.ENSP00000269305,…	FKBP4,PPP5C,TNFRSF1A,CDC6,SIRT1,MAPK1,HMOX1,MMP2,MPO,CCL2,COL1A1,IL2,LTA4H,IFNG,MAPK14,NR3C1,IL1B,EGF,TP53,CCNA2,EGFR,KCNMA1,VCAM1,MMP3,COL3A1,MMP1,HSPA5,NOS2,HSP90AA1,PIK3CG,PTGS1,PTGS2,JUN,PLAU,PIM1,ALOX5,F10,MAPK8,BCL2,IL6,TNF,ESR1,HTR2A,VEGFA
BTO:0001539	Parenchyma	3	14	1.98	0.00026	9606.ENSP00000225831,9606.ENSP00000327251,9606.ENSP00000385675	CCL2,NOS2,IL6
BTO:0000878	Mononuclear cell	5	117	1.28	0.00027	9606.ENSP00000225831,9606.ENSP00000263341,9606.ENSP00000335153,9606.ENSP00000385675,9606.ENSP00000398698	CCL2,IL1B,HSP90AA1,IL6,TNF
BTO:0000453	Fibroblast cell line	4	54	1.52	0.00029	9606.ENSP00000219070,9606.ENSP00000265171,9606.ENSP00000269305,9606.ENSP00000322788	MMP2,EGF,TP53,MMP1
BTO:0000634	Integument	15	1970	0.53	0.00051	9606.ENSP00000212015,9606.ENSP00000225964,9606.ENSP00000231509,9606.ENSP00000263341,9606.ENSP00000269305,9606.ENSP00000286628,9606.ENSP00000294728,9606.ENSP00000304408,9606.ENSP00000322788,9606.ENSP00000327251,9606.ENSP00000335153,9606.ENSP00000356438,9606.ENSP00000398698,9606.ENSP00000405330,9606.ENSP00000478570	SIRT1,COL1A1,NR3C1,IL1B,TP53,KCNMA1,VCAM1,COL3A1,MMP1,NOS2,HSP90AA1,PTGS2,TNF,ESR1,VEGFA
BTO:0000744	Lymphocytic leukemia cell	7	361	0.94	0.00054	9606.ENSP00000212015,9606.ENSP00000215832,9606.ENSP00000229795,9606.ENSP00000231509,9606.ENSP00000269305,9606.ENSP00000335153,9606.ENSP00000360266	SIRT1,MAPK1,MAPK14,NR3C1,TP53,HSP90AA1,JUN
BTO:0000255	Brain cell line	5	145	1.19	0.00067	9606.ENSP00000225964,9606.ENSP00000269305,9606.ENSP00000275493,9606.ENSP00000324173,9606.ENSP00000335153	COL1A1,TP53,EGFR,HSPA5,HSP90AA1
BTO:0000100	Astrocytoma cell	4	71	1.4	0.00076	9606.ENSP00000225831,9606.ENSP00000269305,9606.ENSP00000286628,9606.ENSP00000327251	CCL2,TP53,KCNMA1,NOS2
BTO:0000580	Blood cancer cell	11	1098	0.65	0.00076	9606.ENSP00000212015,9606.ENSP00000215832,9606.ENSP00000225275,9606.ENSP00000229795,9606.ENSP00000231509,9606.ENSP00000263341,9606.ENSP00000269305,9606.ENSP00000274026,9606.ENSP00000335153,9606.ENSP00000360266,9606.ENSP00000362608	SIRT1,MAPK1,MPO,MAPK14,NR3C1,IL1B,TP53,CCNA2,HSP90AA1,JUN,PIM1
BTO:0000801	Macrophage	4	71	1.4	0.00076	9606.ENSP00000226730,9606.ENSP00000263341,9606.ENSP00000385675,9606.ENSP00000398698	IL2,IL1B,IL6,TNF
BTO:0000017	A-431 cell	2	2	2.65	0.00088	9606.ENSP00000265171,9606.ENSP00000275493	EGF,EGFR
BTO:0000223	Teratocarcinoma cell	4	76	1.37	0.00088	9606.ENSP00000162749,9606.ENSP00000219070,9606.ENSP00000265171,9606.ENSP00000335153	TNFRSF1A,MMP2,EGF,HSP90AA1
BTO:0001031	Peritoneal fluid	2	2	2.65	0.00088	9606.ENSP00000385675,9606.ENSP00000398698	IL6,TNF
BTO:0001488	Endocrine gland	27	6036	0.3	0.00088	9606.ENSP00000001008,9606.ENSP00000162749,9606.ENSP00000212015,9606.ENSP00000215832,9606.ENSP00000219070,9606.ENSP00000225275,9606.ENSP00000225831,9606.ENSP00000225964,9606.ENSP00000228740,9606.ENSP00000229795,9606.ENSP00000231509,9606.ENSP00000269305,9606.ENSP00000275493,9606.ENSP00000286628,9606.ENSP00000304408,9606.ENSP00000322788,9606.ENSP00000324173,9606.ENSP00000327251,9606.ENSP00000335153,…	FKBP4,TNFRSF1A,SIRT1,MAPK1,MMP2,MPO,CCL2,COL1A1,LTA4H,MAPK14,NR3C1,TP53,EGFR,KCNMA1,COL3A1,MMP1,HSPA5,NOS2,HSP90AA1,PIK3CG,PTGS1,JUN,F10,IL6,TNF,ESR1,VEGFA
BTO:0003703	Rheumatoid arthritis disease specific fibroblast-like synoviocyte	2	2	2.65	0.00088	9606.ENSP00000263341,9606.ENSP00000299855	IL1B,MMP3
BTO:0000574	Hematopoietic cell	10	933	0.68	0.00098	9606.ENSP00000001008,9606.ENSP00000162749,9606.ENSP00000225275,9606.ENSP00000225831,9606.ENSP00000226730,9606.ENSP00000229795,9606.ENSP00000263341,9606.ENSP00000335153,9606.ENSP00000385675,9606.ENSP00000398698	FKBP4,TNFRSF1A,MPO,CCL2,IL2,MAPK14,IL1B,HSP90AA1,IL6,TNF
BTO:0000081	Reproductive system	27	6107	0.29	0.001	9606.ENSP00000001008,9606.ENSP00000012443,9606.ENSP00000162749,9606.ENSP00000212015,9606.ENSP00000215832,9606.ENSP00000216117,9606.ENSP00000219070,9606.ENSP00000225964,9606.ENSP00000226730,9606.ENSP00000228740,9606.ENSP00000229795,9606.ENSP00000231509,9606.ENSP00000269305,9606.ENSP00000275493,9606.ENSP00000286628,9606.ENSP00000294728,9606.ENSP00000304408,9606.ENSP00000322788,9606.ENSP00000324173,…	FKBP4,PPP5C,TNFRSF1A,SIRT1,MAPK1,HMOX1,MMP2,COL1A1,IL2,LTA4H,MAPK14,NR3C1,TP53,EGFR,KCNMA1,VCAM1,COL3A1,MMP1,HSPA5,HSP90AA1,PTGS1,PTGS2,JUN,F10,BCL2,ESR1,VEGFA
BTO:0001271	Leukemia cell	10	949	0.67	0.0011	9606.ENSP00000212015,9606.ENSP00000215832,9606.ENSP00000225275,9606.ENSP00000229795,9606.ENSP00000231509,9606.ENSP00000269305,9606.ENSP00000274026,9606.ENSP00000335153,9606.ENSP00000360266,9606.ENSP00000362608	SIRT1,MAPK1,MPO,MAPK14,NR3C1,TP53,CCNA2,HSP90AA1,JUN,PIM1
BTO:0000083	Female reproductive system	26	5799	0.3	0.0013	9606.ENSP00000001008,9606.ENSP00000012443,9606.ENSP00000162749,9606.ENSP00000212015,9606.ENSP00000215832,9606.ENSP00000216117,9606.ENSP00000219070,9606.ENSP00000225964,9606.ENSP00000226730,9606.ENSP00000228740,9606.ENSP00000229795,9606.ENSP00000231509,9606.ENSP00000269305,9606.ENSP00000275493,9606.ENSP00000286628,9606.ENSP00000294728,9606.ENSP00000304408,9606.ENSP00000322788,9606.ENSP00000324173,…	FKBP4,PPP5C,TNFRSF1A,SIRT1,MAPK1,HMOX1,MMP2,COL1A1,IL2,LTA4H,MAPK14,NR3C1,TP53,EGFR,KCNMA1,VCAM1,COL3A1,MMP1,HSPA5,HSP90AA1,PTGS2,JUN,F10,BCL2,ESR1,VEGFA
BTO:0000685	Kupffer cell	2	3	2.47	0.0013	9606.ENSP00000385675,9606.ENSP00000398698	IL6,TNF
BTO:0002419	SK-BR-3 cell	2	3	2.47	0.0013	9606.ENSP00000275493,9606.ENSP00000405330	EGFR,ESR1
BTO:0000815	MDA-MB-231 cell	2	4	2.35	0.0018	9606.ENSP00000265171,9606.ENSP00000405330	EGF,ESR1
BTO:0004732	Bone marrow-derived macrophage	2	4	2.35	0.0018	9606.ENSP00000263341,9606.ENSP00000398698	IL1B,TNF
BTO:0000130	Neutrophil	3	34	1.59	0.0019	9606.ENSP00000162749,9606.ENSP00000225275,9606.ENSP00000398698	TNFRSF1A,MPO,TNF
BTO:0000155	Bronchoalveolar lavage fluid	2	5	2.25	0.0024	9606.ENSP00000385675,9606.ENSP00000398698	IL6,TNF
BTO:0000519	Gingiva	2	5	2.25	0.0024	9606.ENSP00000263341,9606.ENSP00000385675	IL1B,IL6
BTO:0001090	Mouth	7	482	0.81	0.0024	9606.ENSP00000162749,9606.ENSP00000228740,9606.ENSP00000263341,9606.ENSP00000269305,9606.ENSP00000294728,9606.ENSP00000335153,9606.ENSP00000385675	TNFRSF1A,LTA4H,IL1B,TP53,VCAM1,HSP90AA1,IL6
BTO:0000093	MCF-7 cell	2	6	2.17	0.0031	9606.ENSP00000269305,9606.ENSP00000405330	TP53,ESR1
BTO:0001949	HUVEC cell	2	6	2.17	0.0031	9606.ENSP00000294728,9606.ENSP00000478570	VCAM1,VEGFA
BTO:0001044	Phagocyte	4	117	1.18	0.0033	9606.ENSP00000162749,9606.ENSP00000225275,9606.ENSP00000263341,9606.ENSP00000398698	TNFRSF1A,MPO,IL1B,TNF
BTO:0001244	Urinary tract	10	1159	0.58	0.0044	9606.ENSP00000225831,9606.ENSP00000231509,9606.ENSP00000263341,9606.ENSP00000265171,9606.ENSP00000269305,9606.ENSP00000327251,9606.ENSP00000335153,9606.ENSP00000361850,9606.ENSP00000362608,9606.ENSP00000478570	CCL2,NR3C1,IL1B,EGF,TP53,NOS2,HSP90AA1,PLAU,PIM1,VEGFA
BTO:0003092	Urinary system	10	1155	0.59	0.0044	9606.ENSP00000225831,9606.ENSP00000231509,9606.ENSP00000263341,9606.ENSP00000265171,9606.ENSP00000269305,9606.ENSP00000327251,9606.ENSP00000335153,9606.ENSP00000361850,9606.ENSP00000362608,9606.ENSP00000478570	CCL2,NR3C1,IL1B,EGF,TP53,NOS2,HSP90AA1,PLAU,PIM1,VEGFA
BTO:0000671	Kidney	9	941	0.63	0.0045	9606.ENSP00000231509,9606.ENSP00000263341,9606.ENSP00000265171,9606.ENSP00000269305,9606.ENSP00000327251,9606.ENSP00000335153,9606.ENSP00000361850,9606.ENSP00000362608,9606.ENSP00000478570	NR3C1,IL1B,EGF,TP53,NOS2,HSP90AA1,PLAU,PIM1,VEGFA
BTO:0000140	Bone	4	138	1.11	0.0057	9606.ENSP00000219070,9606.ENSP00000225964,9606.ENSP00000304408,9606.ENSP00000335153	MMP2,COL1A1,COL3A1,HSP90AA1
BTO:0001043	Adult	2	10	1.95	0.0063	9606.ENSP00000385675,9606.ENSP00000398698	IL6,TNF
BTO:0000439	Eye	8	786	0.66	0.0066	9606.ENSP00000225964,9606.ENSP00000228740,9606.ENSP00000286628,9606.ENSP00000294728,9606.ENSP00000304408,9606.ENSP00000327251,9606.ENSP00000335153,9606.ENSP00000478570	COL1A1,LTA4H,KCNMA1,VCAM1,COL3A1,NOS2,HSP90AA1,VEGFA
BTO:0000849	Melanoma cell line	4	145	1.09	0.0066	9606.ENSP00000216117,9606.ENSP00000219070,9606.ENSP00000324173,9606.ENSP00000335153	HMOX1,MMP2,HSPA5,HSP90AA1
BTO:0000088	Cardiovascular system	9	1005	0.6	0.0067	9606.ENSP00000225275,9606.ENSP00000263341,9606.ENSP00000286628,9606.ENSP00000294728,9606.ENSP00000304408,9606.ENSP00000322788,9606.ENSP00000335153,9606.ENSP00000356438,9606.ENSP00000478570	MPO,IL1B,KCNMA1,VCAM1,COL3A1,MMP1,HSP90AA1,PTGS2,VEGFA
BTO:0000202	Sense organ	9	1020	0.59	0.0073	9606.ENSP00000162749,9606.ENSP00000225964,9606.ENSP00000228740,9606.ENSP00000286628,9606.ENSP00000294728,9606.ENSP00000304408,9606.ENSP00000327251,9606.ENSP00000335153,9606.ENSP00000478570	TNFRSF1A,COL1A1,LTA4H,KCNMA1,VCAM1,COL3A1,NOS2,HSP90AA1,VEGFA
BTO:0001530	Glioblastoma cell line	2	12	1.87	0.0081	9606.ENSP00000269305,9606.ENSP00000275493	TP53,EGFR
BTO:0000431	Excretory gland	10	1277	0.54	0.0083	9606.ENSP00000231509,9606.ENSP00000263341,9606.ENSP00000265171,9606.ENSP00000269305,9606.ENSP00000327251,9606.ENSP00000335153,9606.ENSP00000361850,9606.ENSP00000362608,9606.ENSP00000405330,9606.ENSP00000478570	NR3C1,IL1B,EGF,TP53,NOS2,HSP90AA1,PLAU,PIM1,ESR1,VEGFA
BTO:0001686	Joint	2	13	1.84	0.0092	9606.ENSP00000263341,9606.ENSP00000324173	IL1B,HSPA5
BTO:0002245	Foreskin fibroblast cell line	2	13	1.84	0.0092	9606.ENSP00000269305,9606.ENSP00000322788	TP53,MMP1
BTO:0000751	Leukocyte	8	849	0.62	0.0099	9606.ENSP00000001008,9606.ENSP00000162749,9606.ENSP00000225275,9606.ENSP00000226730,9606.ENSP00000229795,9606.ENSP00000263341,9606.ENSP00000335153,9606.ENSP00000398698	FKBP4,TNFRSF1A,MPO,IL2,MAPK14,IL1B,HSP90AA1,TNF
BTO:0000473	Fetal membrane	2	14	1.8	0.0101	9606.ENSP00000385675,9606.ENSP00000478570	IL6,VEGFA
BTO:0000975	Ovary	6	482	0.74	0.0125	9606.ENSP00000225964,9606.ENSP00000269305,9606.ENSP00000322788,9606.ENSP00000335153,9606.ENSP00000360266,9606.ENSP00000364709	COL1A1,TP53,MMP1,HSP90AA1,JUN,F10
BTO:0001958	Embryonic fibroblast cell line	2	16	1.74	0.0125	9606.ENSP00000265171,9606.ENSP00000269305	EGF,TP53
BTO:0002553	Non-small cell lung cancer cell line	2	16	1.74	0.0125	9606.ENSP00000269305,9606.ENSP00000275493	TP53,EGFR
BTO:0001485	Muscular system	9	1121	0.55	0.0128	9606.ENSP00000162749,9606.ENSP00000263341,9606.ENSP00000286628,9606.ENSP00000299855,9606.ENSP00000322788,9606.ENSP00000324173,9606.ENSP00000356438,9606.ENSP00000385675,9606.ENSP00000398698	TNFRSF1A,IL1B,KCNMA1,MMP3,MMP1,HSPA5,PTGS2,IL6,TNF
BTO:0000132	Blood platelet	5	337	0.82	0.0158	9606.ENSP00000215832,9606.ENSP00000229795,9606.ENSP00000335153,9606.ENSP00000354612,9606.ENSP00000437737	MAPK1,MAPK14,HSP90AA1,PTGS1,HTR2A
BTO:0001102	Blood vessel	5	337	0.82	0.0158	9606.ENSP00000225275,9606.ENSP00000286628,9606.ENSP00000294728,9606.ENSP00000356438,9606.ENSP00000478570	MPO,KCNMA1,VCAM1,PTGS2,VEGFA
BTO:0000604	Adenocarcinoma cell	6	524	0.71	0.0177	9606.ENSP00000001008,9606.ENSP00000229795,9606.ENSP00000324173,9606.ENSP00000327251,9606.ENSP00000335153,9606.ENSP00000405330	FKBP4,MAPK14,HSPA5,NOS2,HSP90AA1,ESR1
BTO:0001369	Vertebrate muscular system	7	725	0.63	0.0177	9606.ENSP00000263341,9606.ENSP00000286628,9606.ENSP00000299855,9606.ENSP00000322788,9606.ENSP00000356438,9606.ENSP00000385675,9606.ENSP00000398698	IL1B,KCNMA1,MMP3,MMP1,PTGS2,IL6,TNF
BTO:0000553	Peripheral blood	4	210	0.93	0.0208	9606.ENSP00000229795,9606.ENSP00000335153,9606.ENSP00000356438,9606.ENSP00000478570	MAPK14,HSP90AA1,PTGS2,VEGFA
BTO:0000527	Glioblastoma cell	2	23	1.59	0.0219	9606.ENSP00000286628,9606.ENSP00000327251	KCNMA1,NOS2
BTO:0001177	Retinal pigment epithelium	2	24	1.57	0.0235	9606.ENSP00000294728,9606.ENSP00000478570	VCAM1,VEGFA
BTO:0001522	B-lymphocyte cell line	3	101	1.12	0.0248	9606.ENSP00000226730,9606.ENSP00000229795,9606.ENSP00000360266	IL2,MAPK14,JUN
BTO:0000988	Pancreas	6	568	0.67	0.0252	9606.ENSP00000225831,9606.ENSP00000225964,9606.ENSP00000304408,9606.ENSP00000335153,9606.ENSP00000352121,9606.ENSP00000360266	CCL2,COL1A1,COL3A1,HSP90AA1,PIK3CG,JUN
BTO:0000530	Renal glomerulus	2	26	1.53	0.0262	9606.ENSP00000361850,9606.ENSP00000478570	PLAU,VEGFA
BTO:0001424	Uterus	8	1020	0.54	0.0263	9606.ENSP00000001008,9606.ENSP00000012443,9606.ENSP00000162749,9606.ENSP00000231509,9606.ENSP00000286628,9606.ENSP00000304408,9606.ENSP00000360266,9606.ENSP00000405330	FKBP4,PPP5C,TNFRSF1A,NR3C1,KCNMA1,COL3A1,JUN,ESR1
BTO:0001255	Skin fibroblast	2	27	1.52	0.0273	9606.ENSP00000304408,9606.ENSP00000322788	COL3A1,MMP1
BTO:0000782	T-lymphocyte	4	255	0.84	0.0373	9606.ENSP00000001008,9606.ENSP00000226730,9606.ENSP00000229795,9606.ENSP00000335153	FKBP4,IL2,MAPK14,HSP90AA1
BTO:0001176	Endothelial cell	3	133	1	0.0484	9606.ENSP00000294728,9606.ENSP00000356438,9606.ENSP00000478570	VCAM1,PTGS2,VEGFA
BTO:0000104	Lymphoma cell line	2	38	1.37	0.0498	9606.ENSP00000226730,9606.ENSP00000398698	IL2,TNF
