# Supplementary material for: Elucidating the Mechanism of Buyanghuanwu Decoction Acting on Pulmonary Fibrosis Based on Network Pharmacology and Animal Studies
Source: Comb Chem High Throughput Screen. 2024 Apr 26;27(7):1046–55. doi: 10.2174/1386207326666230823093958 (PMC11165711; doi:10.2174/1386207326666230823093958)
Supplement: Supplementary file 1 [file CCHTS-27-1046_SD1.zip › CCHTS-27-1046_SD1/supplementary-table-s1.xlsx]

## Sheet: Honghua
MOL_ID	molecule_name	ob	mw	alogp	caco2	bbb	hdon	hacc	drug-likeness	inchikey	PubChem_Cid	halflife	RBN	TPSA	FASA-
MOL000449	Stigmasterol	43.8299	412.77	7.64	1.44458	1.00045	1	1	0.75665	HCXVJBMSMIARIN-PHZDYDNGSA-N	5280794	5.5746	5	20.23	0.216794
MOL002776	Baicalin	40.1236	446.39	0.639	-0.84777	-1.74426	6	11	0.75264	IKIIZLYTISPENI-ZFORQUDYSA-N	64982	17.359	4	187.12	0.363804
MOL000358	beta-sitosterol	36.9139	414.79	8.084	1.32463	0.98588	1	1	0.75123	KZJWDPNRJALLNS-VJSFXXLFSA-N	222284	5.35549	6	20.23	0.225506
MOL001771	poriferast-5-en-3beta-ol	36.9139	414.79	8.084	1.45001	1.14299	1	1	0.75034	KZJWDPNRJALLNS-FBZNIEFRSA-N	457801	5.06667	6	20.23	0
MOL000953	CLR	37.8739	386.73	7.376	1.43101	1.12678	1	1	0.67677	HVYWMOMLDIMFJA-DPAQBDIFSA-N	5997	4.51883	5	20.23	0.198672
MOL002695	lignan	43.3182	458.55	3.775	0.41883	-0.16185	0	8	0.65067	PEIBIXYUYBVLDS-LACYOAMESA-N	0	14.8767	9	89.52	0.191055
MOL002773	beta-carotene	37.1843	536.96	11.999	2.25156	1.52266	0	0	0.58358	OENHQHLEOONYIE-JLTXGRSLSA-N	5280489	4.35794	10	0	0.325394
MOL002680	Flavoxanthin	60.4129	584.96	8.242	0.96732	-0.89708	2	3	0.55609	JRHJXXLCNATYLS-NGZWBNMCSA-N	5281238	16.3789	9	49.69	0.323362
MOL002706	Phytoene	39.5631	545.04	14.54	2.21502	1.70373	0	0	0.50463	YVLPJIGOMTXXLP-KEKOKYSKSA-N	5280784	2.00084	20	0	0.296106
MOL002707	phytofluene	43.1817	543.02	14.095	2.29331	1.75633	0	0	0.50316	OVSVTCFNLSGAMM-BBVOSDEVSA-N	0	2.59591	19	0	0.297705
MOL002694	4-[(E)-4-(3,5-dimethoxy-4-oxo-1-cyclohexa-2,5-dienylidene)but-2-enylidene]-2,6-dimethoxycyclohexa-2,5-dien-1-one	48.4663	356.4	0.361	0.8134	-0.33546	0	6	0.36494	KQTQOJWCKLPTGL-AATRIKPKSA-N	10237057	3.23834	6	71.06	0.271323
MOL002710	Pyrethrin II	48.3571	372.5	3.741	0.53038	-0.21269	0	5	0.35025	VJFUPGQZSXIULQ-XIGJTORUSA-N	5281555	1.79135	9	69.67	0.32491
MOL002698	lupeol-palmitate	33.9836	665.26	14.38	1.51508	0.88544	0	2	0.31954	BWXDHBQGBNPJMN-ZXPGYGAFSA-N	0	10.211	17	26.3	0.208004
MOL002721	quercetagetin	45.007	318.25	1.236	-0.0593	-0.93341	6	8	0.30991	ZVOLCUVKHLEPEV-UHFFFAOYSA-N	5281680	13.822	1	151.59	0.34056
MOL000098	quercetin	46.4333	302.25	1.504	0.04842	-0.7689	5	7	0.27525	REFJWTPEDVJJIY-UHFFFAOYSA-N	5280343	14.4005	1	131.36	0.384534
MOL002712	6-Hydroxykaempferol	62.1327	302.25	1.504	0.16168	-0.71261	5	7	0.27266	LFPHMXIOQBBTSS-UHFFFAOYSA-N	5281638	14.289	1	131.36	0.348464
MOL000006	luteolin	36.1626	286.25	2.067	0.185	-0.84349	4	6	0.24552	IQPNAANSBPBGFQ-UHFFFAOYSA-N	5280445	15.9445	1	111.13	0.393265
MOL002719	6-Hydroxynaringenin	33.2292	288.27	2.03	0.27121	-0.27187	4	6	0.24203	NPLTVGMLNDMOQE-NSHDSACASA-N	188308	15.6665	1	107.22	0.343332
MOL000422	kaempferol	41.8822	286.25	1.771	0.26096	-0.55335	4	6	0.24066	IYRMWMYZSQPJKC-UHFFFAOYSA-N	5280863	14.7434	1	111.13	0
MOL002714	baicalein	33.5189	270.25	2.334	0.63086	-0.05023	3	5	0.20888	FXNFHKRTJBSTCS-UHFFFAOYSA-N	5281605	16.2492	1	90.9	0.360446
MOL002717	qt_carthamone	51.0258	286.25	0.697	-0.31077	-0.91732	3	6	0.20055	ZWTHNQBQIXDGOG-ZZXKWVIFSA-N	0	3.63856	3	111.9	0.470252
MOL002757	7,8-dimethyl-1H-pyrimido[5,6-g]quinoxaline-2,4-dione	45.7509	242.26	0.594	0.05727	-0.66956	2	6	0.18605	DIFBPHXISHQENP-UHFFFAOYSA-N	21786815	-0.717427	0	91.5	0.393131

## Sheet: Taoren
MOL_ID	molecule_name	ob	mw	alogp	caco2	bbb	hdon	hacc	drug-likeness	inchikey	PubChem_Cid	halflife	RBN	TPSA	FASA-
MOL001323	Sitosterol alpha1	43.2813	426.8	8.153	1.41477	0.97257	1	1	0.78354	LPZCCMIISIBREI-JXMPMKKESA-N	9548595	5.64077	5	20.23	0.237165
MOL000358	beta-sitosterol	36.9139	414.79	8.084	1.32463	0.98588	1	1	0.75123	KZJWDPNRJALLNS-VJSFXXLFSA-N	222284	5.35549	6	20.23	0.225506
MOL000296	hederagenin	36.9139	414.79	8.084	1.31876	0.96428	1	1	0.75072	KZJWDPNRJALLNS-CQXWNKEUSA-N	0	5.34751	6	20.23	0
MOL000493	campesterol	37.5768	400.76	7.628	1.30515	0.93115	1	1	0.71476	SGNBVLSWZMBQTH-XQBXDOQXSA-N	12358798	4.71023	5	20.23	0
MOL001361	GA87	68.8525	362.41	-0.549	-1.14465	-1.69677	4	7	0.57188	DBCALXGMWSCZIP-BPDLVRBNSA-N	0	8.75649	1	124.29	0.368886
MOL001351	Gibberellin A44	101.613	346.46	1.891	-0.13005	-0.48359	2	5	0.54105	KSBJAONOPKRVRR-LTTRRGSQSA-N	0	11.8032	1	83.83	0.32472
MOL001350	GA30	61.7177	346.41	0.329	-0.83353	-1.2987	3	6	0.54002	XRIRDTGIFOWQDB-CCGADRJDSA-N	0	8.73513	1	104.06	0.354831
MOL001355	GA63	65.5436	348.43	0.706	-0.57328	-0.72737	3	6	0.53773	RLZBXKKKLIYURW-ZUJRJSPDSA-N	0	9.84925	1	104.06	0.327191
MOL001344	GA122-isolactone	88.111	330.41	1.335	-0.18439	-0.64709	2	5	0.5371	BBUUSKRDUVMSSS-LVCOZDEDSA-N	0	7.39603	1	83.83	0.319363
MOL001342	GA121-isolactone	72.6993	330.41	1.335	-0.26143	-0.74644	2	5	0.5371	BBUUSKRDUVMSSS-CIPMSPFZSA-N	0	7.63353	1	83.83	0.338148
MOL001352	GA54	64.2066	348.43	0.583	-0.4989	-0.6363	3	6	0.5349	ZGHAVKULRAPSKM-LYQBYBLHSA-N	0	10.1893	1	104.06	0.309393
MOL001329	2,3-didehydro GA77	88.0805	346.41	0.282	-0.66747	-1.09648	3	6	0.53017	IZLFTLDLFQILLE-OBDJNFEBSA-N	0	7.59892	1	104.06	0.370075
MOL001353	GA60	93.1687	348.43	0.727	-0.79473	-1.47704	3	6	0.53004	XPVLCCOOMVYREG-KDOUOODKSA-N	0	7.89536	1	104.06	0.330642
MOL001360	GA77	87.8942	348.43	0.727	-0.64309	-1.11114	3	6	0.52764	BQOOPWCLYXZXSL-OBDJNFEBSA-N	0	7.28004	1	104.06	0.343131
MOL001328	2,3-didehydro GA70	63.2936	330.41	1.161	-0.27087	-0.83704	2	5	0.49632	VEVVCHBAZIRPBB-MTVNJVDJSA-N	0	7.61675	1	83.83	0.35525
MOL001343	GA122	64.7933	330.41	1.296	-0.17117	-0.73418	2	5	0.49617	RAXXBLUAHMNNDW-MHKXYFPYSA-N	0	7.01404	1	83.83	0.336048
MOL001358	gibberellin 7	73.8006	330.41	1.499	-0.18281	-0.4029	2	5	0.49609	SEEGHKWOBVVBTQ-NFMPGMCNSA-N	0	9.79063	1	83.83	0.351312
MOL001348	gibberellin 17	94.6411	378.46	1.491	-0.87267	-1.13813	4	7	0.49443	AUKMHZZVLPQAOX-CDNFTCFOSA-N	0	11.669	3	132.13	0.322614
MOL001339	GA119	76.3642	332.43	1.808	-0.12049	-0.4771	2	5	0.49382	JKQCGVABHHQYKQ-XZXFKYPMSA-N	0	8.35446	1	83.83	0.319041
MOL001349	4a-formyl-7alpha-hydroxy-1-methyl-8-methylidene-4aalpha,4bbeta-gibbane-1alpha,10beta-dicarboxylic acid	88.5952	362.46	1.538	-0.75232	-1.1698	3	6	0.46382	VNCQCPQAMDQEBY-YTJHIPEWSA-N	0	11.2907	3	111.9	0.339314
MOL001340	GA120	84.8496	314.41	2.466	0.3795	0.09744	1	4	0.45279	WKDIZCSRKTURDM-YGNOGLJPSA-N	0	8.39926	1	63.6	0.347049
MOL001368	3-O-p-coumaroylquinic acid	37.6279	338.34	-0.148	-1.19993	-1.52706	5	8	0.28636	BMRSEYFENKXDIS-OALXIOMQSA-N	0	5.15387	5	144.52	0.400851
MOL001371	Populoside_qt	108.885	286.3	2.935	0.48698	-0.4233	3	5	0.20476	GMTROGJDTIPHTR-SOFGYWHQSA-N	0	5.86113	5	86.99	0.419299

## Sheet: Chuanxiong
MOL_ID	molecule_name	ob	mw	alogp	caco2	bbb	hdon	hacc	drug-likeness	inchikey	PubChem_Cid	halflife	RBN	TPSA	FASA-
MOL000359	sitosterol	36.9139	414.79	8.084	1.32059	0.87298	1	1	0.7512	KZJWDPNRJALLNS-ZFVHJZABSA-N	12303645	5.37109	6	20.23	0.224795
MOL002157	wallichilide	42.3107	412.57	4.823	0.82257	0.73257	0	5	0.70639	HADAHVQGKBBPPW-NLQWGDCSSA-N	0	6.848	8	73.58	0.237738
MOL000433	FA	68.9604	441.45	0.007	-1.50099	-2.58743	7	13	0.7057	OVBPIULPVIDEAO-LBPRGKRZSA-N	6037	24.8112	9	213.28	0
MOL002135	Myricanone	40.5976	356.45	4.1	0.67377	-0.07932	2	5	0.51262	ZTSNTUQTNQSIDC-UHFFFAOYSA-N	0	4.38677	2	75.99	0.23635
MOL002140	Perlolyrine	65.9478	264.3	3.202	0.87884	0.1464	2	3	0.2747	KFUCYPGCMLPUMT-UHFFFAOYSA-N	160179	12.6181	2	62.05	0.206953
MOL002151	senkyunone	47.6639	326.52	6.324	1.15458	0.5013	0	2	0.24435	WJKQTIOYPFPGQW-VZRGJMDUSA-N	0	2.41669	8	34.14	0.34145
MOL001494	Mandenol	41.9962	308.56	6.991	1.45585	1.13821	0	2	0.19321	FMMOOAYVCKXGMF-MURFETPASA-N	5282184	5.38597	16	26.3	0.24769

## Sheet: Chishao
MOL_ID	molecule_name	ob	mw	alogp	caco2	bbb	hdon	hacc	drug-likeness	inchikey	PubChem_Cid	halflife	RBN	TPSA	FASA-
MOL001921	Lactiflorin	49.1213	462.49	-0.566	-1.13469	-1.75511	3	10	0.79711	KEMSOUIGHYEWRY-UAJYNZJHSA-N	0	7.26361	5	140.98	0.344807
MOL001924	paeoniflorin	53.8704	480.51	-1.283	-1.47259	-1.86121	5	11	0.78709	YKRGDOXKVOZESV-WRJNSLSBSA-N	0	13.8827	7	164.37	0.34424
MOL007004	Albiflorin	30.2461	480.51	-1.332	-1.52331	-2.32585	5	11	0.77038	QQUHMASGPODSIW-BNAVNNOTSA-N	0	7.83169	7	172.21	0.345754
MOL000449	Stigmasterol	43.8299	412.77	7.64	1.44458	1.00045	1	1	0.75665	HCXVJBMSMIARIN-PHZDYDNGSA-N	5280794	5.5746	5	20.23	0.216794
MOL004355	Spinasterol	42.9794	412.77	7.64	1.44394	1.04128	1	1	0.75534	JZVFJDZBLUFKCA-FXIAWGAOSA-N	5281331	5.3212	5	20.23	0.211339
MOL002776	Baicalin	40.1236	446.39	0.639	-0.84777	-1.74426	6	11	0.75264	IKIIZLYTISPENI-ZFORQUDYSA-N	64982	17.359	4	187.12	0.363804
MOL000358	beta-sitosterol	36.9139	414.79	8.084	1.32463	0.98588	1	1	0.75123	KZJWDPNRJALLNS-VJSFXXLFSA-N	222284	5.35549	6	20.23	0.225506
MOL000359	sitosterol	36.9139	414.79	8.084	1.32059	0.87298	1	1	0.7512	KZJWDPNRJALLNS-ZFVHJZABSA-N	12303645	5.37109	6	20.23	0.224795
MOL006999	stigmast-7-en-3-ol	37.4231	414.79	8.084	1.31821	0.84695	1	1	0.75088	YSKVBPGQYRAUQO-NPAMSQCVSA-N	0	5.85496	6	20.23	0.219426
MOL007025	isobenzoylpaeoniflorin	31.1387	584.62	0.76	-0.85282	-1.32527	4	12	0.54234	LATYEZNGPQKAIK-SYYPVXOBSA-N	0	21.0984	10	170.44	0.346387
MOL007003	benzoyl paeoniflorin	31.1387	584.62	0.76	-1.35259	-2.07514	4	12	0.54227	LATYEZNGPQKAIK-RZRIYOMWSA-N	0	15.6596	10	170.44	0.395894
MOL007014	8-debenzoylpaeonidanin	31.7431	390.43	-3.282	-1.55504	-2.1671	5	10	0.45389	FICAFDZLGACQCA-GTDRRMEFSA-N	0	7.62832	5	155.14	0.202099
MOL007008	4-ethyl-paeoniflorin_qt	56.8696	332.38	1.016	-0.17463	-0.51572	1	6	0.44483	UPDCGAQEQJAPLA-NLHADHJGSA-N	0	8.88354	6	74.22	0.34842
MOL001002	ellagic acid	43.0646	302.2	1.483	-0.44261	-1.41189	4	8	0.43417	AFSDNFLWKVMVRB-UHFFFAOYSA-N	0	-1.04065	0	141.34	0.433016
MOL007012	4-o-methyl-paeoniflorin_qt	56.7035	332.38	0.872	0.39832	-0.20102	1	6	0.42562	LKWXNVNXHRSLRT-HZYJHYJVSA-N	0	8.94267	5	74.22	0.300586
MOL001925	paeoniflorin_qt	68.1758	318.35	0.464	-0.3376	-0.72612	2	6	0.39507	GWQHMWOOQLVRLG-JGAAPJFWSA-N	0	8.81056	4	85.22	0.387784
MOL007016	Paeoniflorigenone	65.3341	318.35	0.787	-0.12544	-0.43038	1	6	0.36711	BANPEMKDTXIFRE-LQPBRMSDSA-N	0	6.17998	4	82.06	0.360192
MOL001918	paeoniflorgenone	87.5931	318.35	0.787	-0.09125	-0.56103	1	6	0.36678	BANPEMKDTXIFRE-GHVWTTSJSA-N	0	7.45175	4	82.06	0.372721
MOL006996	1-o-beta-d-glucopyranosylpaeonisuffrone_qt	65.0819	332.38	0.508	-0.04939	-0.49248	1	6	0.35391	GHLQXVJMYVGPCU-WYGQYTNYSA-N	0	7.19383	5	82.06	0.375084
MOL007005	Albiflorin_qt	48.7001	318.35	0.415	-0.37853	-0.75365	2	6	0.32628	WSVOZDIRZKFUCH-GVDRCSPZSA-N	0	5.91102	4	93.06	0.409898
MOL006992	(2R,3R)-4-methoxyl-distylin	59.9833	318.3	1.893	0.17186	-0.61358	4	7	0.29949	ITWRRUUKFUXICF-CVEARBPZSA-N	0	15.0817	2	116.45	0.334285
MOL006994	1-o-beta-d-glucopyranosyl-8-o-benzoylpaeonisuffrone_qt	36.0131	302.35	0.439	-0.03219	-0.46807	1	5	0.29897	RZPMQFMUQXXSKB-VDNDLQMASA-N	0	5.98287	4	72.83	0.405556
MOL007018	9-ethyl-neo-paeoniaflorin A_qt	64.4199	334.4	1.478	-0.0144	-0.32278	1	6	0.29598	LNQMUAGNQVZCET-BODMPHMZSA-N	0	2.08456	6	82.06	0.349075
MOL006990	(1S,2S,4R)-trans-2-hydroxy-1,8-cineole-B-D-glucopyranoside	30.2524	332.44	-0.566	-0.76947	-1.14413	4	7	0.27464	NWZYTZHMCGWGOF-KOQJZNESSA-N	0	0.97743	3	108.61	0.250619
MOL000492	(+)-catechin	54.8264	290.29	1.92	-0.03424	-0.72733	5	6	0.24164	PFTAWBLQPZVEMU-DZGCQCFKSA-N	9064	0.609577	1	110.38	0
MOL007022	evofolinB	64.7366	318.35	2.073	0.0045	-0.6573	3	6	0.22232	QMYGRGKKZBRZKH-LBPRGKRZSA-N	0	17.0108	6	96.22	0.287511
MOL002714	baicalein	33.5189	270.25	2.334	0.63086	-0.05023	3	5	0.20888	FXNFHKRTJBSTCS-UHFFFAOYSA-N	5281605	16.2492	1	90.9	0.360446

## Sheet: Danggui
MOL_ID	molecule_name	ob	mw	alogp	caco2	bbb	hdon	hacc	drug-likeness	inchikey	PubChem_Cid	halflife	RBN	TPSA	FASA-
MOL000449	Stigmasterol	43.8299	412.77	7.64	1.44458	1.00045	1	1	0.75665	HCXVJBMSMIARIN-PHZDYDNGSA-N	5280794	5.5746	5	20.23	0.216794
MOL000358	beta-sitosterol	36.9139	414.79	8.084	1.32463	0.98588	1	1	0.75123	KZJWDPNRJALLNS-VJSFXXLFSA-N	222284	5.35549	6	20.23	0.225506

## Sheet: Huangqi
MOL_ID	molecule_name	ob	mw	alogp	caco2	bbb	hdon	hacc	drug-likeness	inchikey	PubChem_Cid	halflife	RBN	TPSA	FASA-
MOL000379	9,10-dimethoxypterocarpan-3-O-β-D-glucoside	36.7367	462.49	0.737	-0.62676	-1.49571	4	10	0.9243	PCIXSTFFMHVOMF-PBGSHFJYSA-N	0	13.0632	5	136.3	0
MOL000033	(3S,8S,9S,10R,13R,14S,17R)-10,13-dimethyl-17-[(2R,5S)-5-propan-2-yloctan-2-yl]-2,3,4,7,8,9,11,12,14,15,16,17-dodecahydro-1H-cyclopenta[a]phenanthren-3-ol	36.2285	428.82	8.54	1.44856	1.09243	1	1	0.78288	KLEXDBGYSOIREE-UIFQYPGESA-N	15976101	5.21792	7	20.23	0
MOL000211	Mairin	55.3771	456.78	6.521	0.73231	0.21532	2	3	0.7761	QGJZLNKBHJESQX-FZFNOLFKSA-N	64971	8.87371	2	57.53	0.257088
MOL000296	hederagenin	36.9139	414.79	8.084	1.31876	0.96428	1	1	0.75072	KZJWDPNRJALLNS-CQXWNKEUSA-N	0	5.34751	6	20.23	0
MOL000433	FA	68.9604	441.45	0.007	-1.50099	-2.58743	7	13	0.7057	OVBPIULPVIDEAO-LBPRGKRZSA-N	6037	24.8112	9	213.28	0
MOL000374	5'-hydroxyiso-muronulatol-2',5'-di-O-glucoside	41.7177	642.67	-0.948	-2.46617	-3.61524	9	16	0.69251	SRVGYVIWVOOXQO-FQRJZKGRSA-N	0	2.52492	9	246.68	0
MOL000387	Bifendate	31.0978	418.38	2.563	0.15111	-0.06374	0	10	0.66553	JMZOMFYRADAWOG-UHFFFAOYSA-N	108213	17.9619	7	107.98	0
MOL000439	isomucronulatol-7,2'-di-O-glucosiole	49.2811	626.67	-0.68	-2.21931	-3.36252	8	15	0.62065	NHOPAJCVMDIGBN-MEPKZADGSA-N	15689653	0.933287	9	226.45	0
MOL000442	1,7-Dihydroxy-3,9-dimethoxy pterocarpene	39.0454	314.31	3.113	0.88542	-0.03565	2	6	0.47943	RVGZSUMTFIEORY-UHFFFAOYSA-N	5316760	7.9463	2	81.29	0
MOL000371	3,9-di-O-methylnissolin	53.7415	314.36	2.892	1.17622	0.6339	0	5	0.47573	RFFNFQZKHNKOPO-BBRMVZONSA-N	15689655	8.99602	3	46.15	0
MOL000380	(6aR,11aR)-9,10-dimethoxy-6a,11a-dihydro-6H-benzofurano[3,2-c]chromen-3-ol	64.2555	300.33	2.641	0.93406	0.54651	1	5	0.42486	UOVGCLXUTLXAEC-WFASDCNBSA-N	14077830	8.4937	2	57.15	0
MOL000354	isorhamnetin	49.6044	316.28	1.755	0.30933	-0.54258	4	7	0.306	IZQSVPBOUDKVDZ-UHFFFAOYSA-N	5281654	14.3393	2	120.36	0.320394
MOL000378	7-O-methylisomucronulatol	74.6861	316.38	3.379	1.08295	0.84137	1	5	0.29792	BLHQCBJSTMDZQA-LBPRGKRZSA-N	15689652	2.98281	4	57.15	0
MOL000398	isoflavanone	109.987	316.33	2.415	0.52673	0.1744	2	6	0.29572	JNSVNRWHSLLCBG-LLVKDONJSA-N	0	15.5075	3	85.22	0
MOL000239	Jaranol	50.8288	314.31	2.087	0.6071	-0.21709	2	6	0.29148	BJBUTJQYZDYRMJ-UHFFFAOYSA-N	5318869	15.5015	3	89.13	0.286726
MOL000098	quercetin	46.4333	302.25	1.504	0.04842	-0.7689	5	7	0.27525	REFJWTPEDVJJIY-UHFFFAOYSA-N	5280343	14.4005	1	131.36	0.384534
MOL000438	(3R)-3-(2-hydroxy-3,4-dimethoxyphenyl)chroman-7-ol	67.6675	302.35	3.128	0.96088	0.34092	2	5	0.26479	NQRBAPDEZYMKFL-NSHDSACASA-N	10380176	2.90447	3	68.15	0
MOL000417	Calycosin	47.7518	284.28	2.316	0.52379	-0.42774	2	5	0.24278	ZZAJQOPSWWVMBI-UHFFFAOYSA-N	5280448	17.0967	2	79.9	0
MOL000422	kaempferol	41.8822	286.25	1.771	0.26096	-0.55335	4	6	0.24066	IYRMWMYZSQPJKC-UHFFFAOYSA-N	5280863	14.7434	1	111.13	0
MOL000392	formononetin	69.6739	268.28	2.583	0.78264	0.02378	1	4	0.21202	HKQYGTCOTHHOMP-UHFFFAOYSA-N	5280378	17.0369	2	59.67	0

## Sheet: Dilong
MOL_ID	molecule_name	ob	mw	alogp	caco2	bbb	hdon	hacc	drug-likeness	inchikey	PubChem_Cid	halflife	RBN	TPSA	FASA-
MOL008698	Dihydrocapsaicin	47.07	307.48						0.19
MOL010485	EPA	45.66	302.5						0.21
MOL005320	arachidonate	45.57	304.52						0.2
