# Supplementary material for: Elucidating the Mechanism of Buyanghuanwu Decoction Acting on Pulmonary Fibrosis Based on Network Pharmacology and Animal Studies
Source: Comb Chem High Throughput Screen. 2024 Apr 26;27(7):1046–55. doi: 10.2174/1386207326666230823093958 (PMC11165711; doi:10.2174/1386207326666230823093958)
Supplement: Supplementary file 1 [file CCHTS-27-1046_SD1.zip › CCHTS-27-1046_SD1/supplementary-table-s2.xlsx]

## Sheet: Supplementary Table S2
GO ID (level1)	GO Term (level1)	GO ID (level2)	GO Term (level2)	number_of_out (All)	Genes_of_out
GO:0008150	Biological Process	GO:0008283	cell proliferation	27	ENSG00000007171,ENSG00000012779,ENSG00000073756,ENSG00000087245,ENSG00000091831,ENSG00000095303,ENSG00000100030,ENSG00000100292,ENSG00000102468,ENSG00000105851,ENSG00000108691,ENSG00000109471,ENSG00000111537,ENSG00000112062,ENSG00000112715,ENSG00000122861,ENSG00000125538,ENSG00000136244,ENSG00000137193,ENSG00000138798,ENSG00000141510,ENSG00000145386,ENSG00000146648,ENSG00000162692,ENSG00000171791…
GO:0008150	Biological Process	GO:0048518	positive regulation of biological process	36	ENSG00000007171,ENSG00000012779,ENSG00000044574,ENSG00000073756,ENSG00000080824,ENSG00000087245,ENSG00000091831,ENSG00000100030,ENSG00000100292,ENSG00000102468,ENSG00000105851,ENSG00000107643,ENSG00000108691,ENSG00000108821,ENSG00000109471,ENSG00000111537,ENSG00000112062,ENSG00000112715,ENSG00000113580,ENSG00000122861,ENSG00000125538,ENSG00000126218,ENSG00000136244,ENSG00000137193,ENSG00000138798…
GO:0008150	Biological Process	GO:0040011	locomotion	22	ENSG00000012779,ENSG00000044574,ENSG00000073756,ENSG00000100030,ENSG00000100292,ENSG00000105851,ENSG00000108691,ENSG00000108821,ENSG00000111537,ENSG00000112062,ENSG00000112715,ENSG00000122861,ENSG00000125538,ENSG00000126218,ENSG00000136244,ENSG00000138798,ENSG00000146648,ENSG00000162692,ENSG00000168542,ENSG00000171791,ENSG00000196611,ENSG00000232810
GO:0008150	Biological Process	GO:0002376	immune system process	27	ENSG00000005381,ENSG00000007171,ENSG00000012779,ENSG00000080824,ENSG00000091831,ENSG00000100030,ENSG00000100292,ENSG00000105851,ENSG00000107643,ENSG00000108691,ENSG00000108821,ENSG00000109471,ENSG00000111144,ENSG00000111537,ENSG00000112062,ENSG00000112715,ENSG00000122861,ENSG00000125538,ENSG00000136244,ENSG00000137193,ENSG00000141510,ENSG00000162692,ENSG00000168542,ENSG00000171791,ENSG00000177606…
GO:0008150	Biological Process	GO:0050896	response to stimulus	39	ENSG00000005381,ENSG00000007171,ENSG00000012779,ENSG00000044574,ENSG00000073756,ENSG00000080824,ENSG00000087245,ENSG00000091831,ENSG00000095303,ENSG00000100030,ENSG00000100292,ENSG00000102468,ENSG00000105851,ENSG00000107643,ENSG00000108691,ENSG00000108821,ENSG00000109471,ENSG00000111144,ENSG00000111537,ENSG00000112062,ENSG00000112715,ENSG00000113580,ENSG00000122861,ENSG00000125538,ENSG00000126218…
GO:0008150	Biological Process	GO:0023052	signaling	35	ENSG00000007171,ENSG00000012779,ENSG00000044574,ENSG00000073756,ENSG00000080824,ENSG00000087245,ENSG00000091831,ENSG00000100030,ENSG00000100292,ENSG00000102468,ENSG00000105851,ENSG00000107643,ENSG00000108691,ENSG00000108821,ENSG00000109471,ENSG00000111537,ENSG00000112062,ENSG00000112715,ENSG00000113580,ENSG00000122861,ENSG00000125538,ENSG00000126218,ENSG00000136244,ENSG00000137193,ENSG00000138798…
GO:0008150	Biological Process	GO:0048519	negative regulation of biological process	32	ENSG00000005381,ENSG00000007171,ENSG00000012779,ENSG00000044574,ENSG00000073756,ENSG00000091831,ENSG00000100030,ENSG00000100292,ENSG00000102468,ENSG00000105851,ENSG00000107643,ENSG00000108691,ENSG00000108821,ENSG00000109471,ENSG00000111537,ENSG00000112062,ENSG00000112715,ENSG00000113580,ENSG00000122861,ENSG00000125538,ENSG00000126218,ENSG00000136244,ENSG00000137193,ENSG00000138798,ENSG00000141510…
GO:0008150	Biological Process	GO:0051704	multi-organism process	23	ENSG00000005381,ENSG00000007171,ENSG00000073756,ENSG00000080824,ENSG00000087245,ENSG00000091831,ENSG00000100030,ENSG00000102468,ENSG00000107643,ENSG00000108691,ENSG00000111537,ENSG00000112062,ENSG00000112715,ENSG00000125538,ENSG00000136244,ENSG00000141510,ENSG00000145386,ENSG00000146648,ENSG00000162692,ENSG00000171791,ENSG00000177606,ENSG00000196611,ENSG00000232810
GO:0008150	Biological Process	GO:0032501	multicellular organismal process	34	ENSG00000005381,ENSG00000007171,ENSG00000012779,ENSG00000044574,ENSG00000073756,ENSG00000080824,ENSG00000087245,ENSG00000091831,ENSG00000095303,ENSG00000100030,ENSG00000100292,ENSG00000102468,ENSG00000105851,ENSG00000108691,ENSG00000108821,ENSG00000109471,ENSG00000111537,ENSG00000112062,ENSG00000112715,ENSG00000122861,ENSG00000125538,ENSG00000126218,ENSG00000136244,ENSG00000137193,ENSG00000138798…
GO:0008150	Biological Process	GO:0051179	localization	32	ENSG00000005381,ENSG00000007171,ENSG00000012779,ENSG00000044574,ENSG00000073756,ENSG00000080824,ENSG00000091831,ENSG00000100030,ENSG00000100292,ENSG00000102468,ENSG00000105851,ENSG00000107643,ENSG00000108691,ENSG00000108821,ENSG00000111144,ENSG00000111537,ENSG00000112062,ENSG00000112715,ENSG00000122861,ENSG00000125538,ENSG00000126218,ENSG00000136244,ENSG00000137193,ENSG00000138798,ENSG00000141510…
GO:0008150	Biological Process	GO:0022610	biological adhesion	16	ENSG00000012779,ENSG00000105851,ENSG00000108691,ENSG00000108821,ENSG00000109471,ENSG00000111537,ENSG00000112062,ENSG00000112715,ENSG00000122861,ENSG00000125538,ENSG00000136244,ENSG00000146648,ENSG00000162692,ENSG00000168542,ENSG00000171791,ENSG00000232810
GO:0008150	Biological Process	GO:0032502	developmental process	29	ENSG00000005381,ENSG00000012779,ENSG00000044574,ENSG00000073756,ENSG00000080824,ENSG00000087245,ENSG00000091831,ENSG00000100030,ENSG00000100292,ENSG00000102468,ENSG00000105851,ENSG00000108691,ENSG00000108821,ENSG00000109471,ENSG00000111537,ENSG00000112062,ENSG00000112715,ENSG00000125538,ENSG00000136244,ENSG00000137193,ENSG00000138798,ENSG00000141510,ENSG00000145386,ENSG00000146648,ENSG00000162692…
GO:0008150	Biological Process	GO:0008152	metabolic process	38	ENSG00000005381,ENSG00000007171,ENSG00000012779,ENSG00000044574,ENSG00000073756,ENSG00000080824,ENSG00000087245,ENSG00000091831,ENSG00000095303,ENSG00000100030,ENSG00000100292,ENSG00000102468,ENSG00000105851,ENSG00000107643,ENSG00000108691,ENSG00000108821,ENSG00000109471,ENSG00000111144,ENSG00000111537,ENSG00000112062,ENSG00000112715,ENSG00000113580,ENSG00000122861,ENSG00000125538,ENSG00000126218…
GO:0008150	Biological Process	GO:0050789	regulation of biological process	38	ENSG00000005381,ENSG00000007171,ENSG00000012779,ENSG00000044574,ENSG00000073756,ENSG00000080824,ENSG00000087245,ENSG00000091831,ENSG00000095303,ENSG00000100030,ENSG00000100292,ENSG00000102468,ENSG00000105851,ENSG00000107643,ENSG00000108691,ENSG00000108821,ENSG00000109471,ENSG00000111537,ENSG00000112062,ENSG00000112715,ENSG00000113580,ENSG00000122861,ENSG00000125538,ENSG00000126218,ENSG00000136244…
GO:0008150	Biological Process	GO:0040007	growth	11	ENSG00000080824,ENSG00000091831,ENSG00000100030,ENSG00000109471,ENSG00000111537,ENSG00000112062,ENSG00000112715,ENSG00000137193,ENSG00000141510,ENSG00000146648,ENSG00000171791
GO:0008150	Biological Process	GO:0048511	rhythmic process	7	ENSG00000007171,ENSG00000044574,ENSG00000091831,ENSG00000107643,ENSG00000141510,ENSG00000146648,ENSG00000177606
GO:0008150	Biological Process	GO:0071840	cellular component organization or biogenesis	29	ENSG00000005381,ENSG00000044574,ENSG00000080824,ENSG00000087245,ENSG00000091831,ENSG00000100030,ENSG00000100292,ENSG00000107643,ENSG00000108691,ENSG00000108821,ENSG00000109471,ENSG00000111537,ENSG00000112062,ENSG00000112715,ENSG00000113580,ENSG00000125538,ENSG00000136244,ENSG00000138798,ENSG00000141510,ENSG00000145386,ENSG00000146648,ENSG00000149968,ENSG00000156113,ENSG00000162692,ENSG00000168542…
GO:0008150	Biological Process	GO:0098754	detoxification	5	ENSG00000005381,ENSG00000073756,ENSG00000095303,ENSG00000137193,ENSG00000232810
GO:0008150	Biological Process	GO:0065007	biological regulation	38	ENSG00000005381,ENSG00000007171,ENSG00000012779,ENSG00000044574,ENSG00000073756,ENSG00000080824,ENSG00000087245,ENSG00000091831,ENSG00000095303,ENSG00000100030,ENSG00000100292,ENSG00000102468,ENSG00000105851,ENSG00000107643,ENSG00000108691,ENSG00000108821,ENSG00000109471,ENSG00000111537,ENSG00000112062,ENSG00000112715,ENSG00000113580,ENSG00000122861,ENSG00000125538,ENSG00000126218,ENSG00000136244…
GO:0008150	Biological Process	GO:0007610	behavior	7	ENSG00000073756,ENSG00000100030,ENSG00000102468,ENSG00000141510,ENSG00000146648,ENSG00000171791,ENSG00000177606
GO:0008150	Biological Process	GO:0022414	reproductive process	10	ENSG00000044574,ENSG00000073756,ENSG00000087245,ENSG00000091831,ENSG00000100030,ENSG00000112062,ENSG00000112715,ENSG00000125538,ENSG00000146648,ENSG00000171791
GO:0008150	Biological Process	GO:0000003	reproduction	10	ENSG00000044574,ENSG00000073756,ENSG00000087245,ENSG00000091831,ENSG00000100030,ENSG00000112062,ENSG00000112715,ENSG00000125538,ENSG00000146648,ENSG00000171791
GO:0008150	Biological Process	GO:0001906	cell killing	3	ENSG00000007171,ENSG00000107643,ENSG00000111537
GO:0008150	Biological Process	GO:0019740	nitrogen utilization	1	ENSG00000171791
GO:0008150	Biological Process	GO:0009987	cellular process	39	ENSG00000005381,ENSG00000007171,ENSG00000012779,ENSG00000044574,ENSG00000073756,ENSG00000080824,ENSG00000087245,ENSG00000091831,ENSG00000095303,ENSG00000100030,ENSG00000100292,ENSG00000102468,ENSG00000105851,ENSG00000107643,ENSG00000108691,ENSG00000108821,ENSG00000109471,ENSG00000111144,ENSG00000111537,ENSG00000112062,ENSG00000112715,ENSG00000113580,ENSG00000122861,ENSG00000125538,ENSG00000126218…
GO:0008150	Biological Process	GO:0098743	cell aggregation	1	ENSG00000112062
GO:0008150	Biological Process	GO:0043473	pigmentation	1	ENSG00000171791
GO:0003674	Molecular Function	GO:0098772	molecular function regulator	16	ENSG00000080824,ENSG00000091831,ENSG00000107643,ENSG00000108691,ENSG00000109471,ENSG00000111537,ENSG00000112715,ENSG00000125538,ENSG00000136244,ENSG00000138798,ENSG00000141510,ENSG00000145386,ENSG00000146648,ENSG00000171791,ENSG00000177606,ENSG00000232810
GO:0003674	Molecular Function	GO:0016209	antioxidant activity	3	ENSG00000005381,ENSG00000073756,ENSG00000095303
GO:0003674	Molecular Function	GO:0003824	catalytic activity	22	ENSG00000005381,ENSG00000007171,ENSG00000012779,ENSG00000044574,ENSG00000073756,ENSG00000080824,ENSG00000087245,ENSG00000095303,ENSG00000100030,ENSG00000100292,ENSG00000105851,ENSG00000107643,ENSG00000108691,ENSG00000111144,ENSG00000112062,ENSG00000122861,ENSG00000126218,ENSG00000137193,ENSG00000146648,ENSG00000149968,ENSG00000162692,ENSG00000196611
GO:0003674	Molecular Function	GO:0104005	hijacked molecular function	2	ENSG00000102468,ENSG00000146648
GO:0003674	Molecular Function	GO:0005488	binding	39	ENSG00000005381,ENSG00000007171,ENSG00000012779,ENSG00000044574,ENSG00000073756,ENSG00000080824,ENSG00000087245,ENSG00000091831,ENSG00000095303,ENSG00000100030,ENSG00000100292,ENSG00000102468,ENSG00000105851,ENSG00000107643,ENSG00000108691,ENSG00000108821,ENSG00000109471,ENSG00000111144,ENSG00000111537,ENSG00000112062,ENSG00000112715,ENSG00000113580,ENSG00000122861,ENSG00000125538,ENSG00000126218…
GO:0003674	Molecular Function	GO:0005198	structural molecule activity	3	ENSG00000100292,ENSG00000108821,ENSG00000168542
GO:0003674	Molecular Function	GO:0060089	molecular transducer activity	4	ENSG00000091831,ENSG00000102468,ENSG00000113580,ENSG00000146648
GO:0003674	Molecular Function	GO:0140110	transcription regulator activity	4	ENSG00000091831,ENSG00000113580,ENSG00000141510,ENSG00000177606
GO:0003674	Molecular Function	GO:0005215	transporter activity	2	ENSG00000156113,ENSG00000171791
GO:0005575	Cellular Component	GO:0044421	extracellular region part	24	ENSG00000005381,ENSG00000012779,ENSG00000044574,ENSG00000080824,ENSG00000087245,ENSG00000095303,ENSG00000100292,ENSG00000108691,ENSG00000108821,ENSG00000109471,ENSG00000111144,ENSG00000111537,ENSG00000112715,ENSG00000122861,ENSG00000125538,ENSG00000126218,ENSG00000136244,ENSG00000138798,ENSG00000146648,ENSG00000149968,ENSG00000162692,ENSG00000168542,ENSG00000196611,ENSG00000232810
GO:0005575	Cellular Component	GO:0005576	extracellular region	26	ENSG00000005381,ENSG00000012779,ENSG00000044574,ENSG00000080824,ENSG00000087245,ENSG00000095303,ENSG00000100030,ENSG00000100292,ENSG00000108691,ENSG00000108821,ENSG00000109471,ENSG00000111144,ENSG00000111537,ENSG00000112062,ENSG00000112715,ENSG00000122861,ENSG00000125538,ENSG00000126218,ENSG00000136244,ENSG00000138798,ENSG00000146648,ENSG00000149968,ENSG00000162692,ENSG00000168542,ENSG00000196611…
GO:0005575	Cellular Component	GO:0031974	membrane-enclosed lumen	25	ENSG00000005381,ENSG00000007171,ENSG00000012779,ENSG00000044574,ENSG00000073756,ENSG00000080824,ENSG00000091831,ENSG00000100030,ENSG00000100292,ENSG00000107643,ENSG00000108821,ENSG00000111144,ENSG00000112062,ENSG00000112715,ENSG00000113580,ENSG00000126218,ENSG00000136244,ENSG00000137193,ENSG00000138798,ENSG00000141510,ENSG00000145386,ENSG00000146648,ENSG00000168542,ENSG00000171791,ENSG00000177606
GO:0005575	Cellular Component	GO:0044422	organelle part	29	ENSG00000005381,ENSG00000007171,ENSG00000012779,ENSG00000044574,ENSG00000073756,ENSG00000080824,ENSG00000087245,ENSG00000091831,ENSG00000095303,ENSG00000100030,ENSG00000100292,ENSG00000107643,ENSG00000108821,ENSG00000111144,ENSG00000112062,ENSG00000112715,ENSG00000113580,ENSG00000122861,ENSG00000126218,ENSG00000136244,ENSG00000137193,ENSG00000138798,ENSG00000141510,ENSG00000145386,ENSG00000146648…
GO:0005575	Cellular Component	GO:0030054	cell junction	7	ENSG00000044574,ENSG00000100030,ENSG00000102468,ENSG00000107643,ENSG00000112715,ENSG00000122861,ENSG00000146648
GO:0005575	Cellular Component	GO:0032991	protein-containing complex	18	ENSG00000044574,ENSG00000073756,ENSG00000080824,ENSG00000091831,ENSG00000100030,ENSG00000102468,ENSG00000105851,ENSG00000108821,ENSG00000113580,ENSG00000136244,ENSG00000141510,ENSG00000145386,ENSG00000146648,ENSG00000156113,ENSG00000162692,ENSG00000168542,ENSG00000171791,ENSG00000177606
GO:0005575	Cellular Component	GO:0045202	synapse	6	ENSG00000100030,ENSG00000102468,ENSG00000107643,ENSG00000112062,ENSG00000146648,ENSG00000156113
GO:0005575	Cellular Component	GO:0016020	membrane	25	ENSG00000007171,ENSG00000012779,ENSG00000044574,ENSG00000073756,ENSG00000080824,ENSG00000087245,ENSG00000091831,ENSG00000095303,ENSG00000100030,ENSG00000100292,ENSG00000102468,ENSG00000105851,ENSG00000112715,ENSG00000122861,ENSG00000126218,ENSG00000136244,ENSG00000137193,ENSG00000138798,ENSG00000141510,ENSG00000146648,ENSG00000156113,ENSG00000162692,ENSG00000171791,ENSG00000177606,ENSG00000232810
GO:0005575	Cellular Component	GO:0043226	organelle	32	ENSG00000005381,ENSG00000007171,ENSG00000012779,ENSG00000044574,ENSG00000073756,ENSG00000080824,ENSG00000087245,ENSG00000091831,ENSG00000095303,ENSG00000100030,ENSG00000100292,ENSG00000102468,ENSG00000107643,ENSG00000108821,ENSG00000111144,ENSG00000112062,ENSG00000112715,ENSG00000113580,ENSG00000122861,ENSG00000125538,ENSG00000126218,ENSG00000136244,ENSG00000137193,ENSG00000138798,ENSG00000141510…
GO:0005575	Cellular Component	GO:0044425	membrane part	17	ENSG00000044574,ENSG00000073756,ENSG00000091831,ENSG00000095303,ENSG00000100030,ENSG00000100292,ENSG00000102468,ENSG00000105851,ENSG00000126218,ENSG00000136244,ENSG00000138798,ENSG00000141510,ENSG00000146648,ENSG00000156113,ENSG00000162692,ENSG00000171791,ENSG00000232810
GO:0005575	Cellular Component	GO:0044456	synapse part	3	ENSG00000100030,ENSG00000102468,ENSG00000156113
GO:0005575	Cellular Component	GO:0099080	supramolecular complex	3	ENSG00000087245,ENSG00000108821,ENSG00000168542
GO:0005575	Cellular Component	GO:0005623	cell	34	ENSG00000005381,ENSG00000007171,ENSG00000012779,ENSG00000044574,ENSG00000073756,ENSG00000080824,ENSG00000087245,ENSG00000091831,ENSG00000095303,ENSG00000100030,ENSG00000100292,ENSG00000102468,ENSG00000105851,ENSG00000107643,ENSG00000108821,ENSG00000111144,ENSG00000112062,ENSG00000112715,ENSG00000113580,ENSG00000122861,ENSG00000125538,ENSG00000126218,ENSG00000136244,ENSG00000137193,ENSG00000138798…
GO:0005575	Cellular Component	GO:0044464	cell part	34	ENSG00000005381,ENSG00000007171,ENSG00000012779,ENSG00000044574,ENSG00000073756,ENSG00000080824,ENSG00000087245,ENSG00000091831,ENSG00000095303,ENSG00000100030,ENSG00000100292,ENSG00000102468,ENSG00000105851,ENSG00000107643,ENSG00000108821,ENSG00000111144,ENSG00000112062,ENSG00000112715,ENSG00000113580,ENSG00000122861,ENSG00000125538,ENSG00000126218,ENSG00000136244,ENSG00000137193,ENSG00000138798…
