# Supplementary material for: Elucidating the Mechanism of Buyanghuanwu Decoction Acting on Pulmonary Fibrosis Based on Network Pharmacology and Animal Studies
Source: Comb Chem High Throughput Screen. 2024 Apr 26;27(7):1046–55. doi: 10.2174/1386207326666230823093958 (PMC11165711; doi:10.2174/1386207326666230823093958)
Supplement: Supplementary file 1 [file CCHTS-27-1046_SD1.zip › CCHTS-27-1046_SD1/supplementary-table-s3.xlsx]

## Sheet: kegg gene
Category	Term	Count	%	PValue	Genes	List Total	Pop Hits	Pop Total	Fold Enrichment	Bonferroni	Benjamini	FDR
KEGG_PATHWAY	hsa05142:Chagas disease (American trypanosomiasis)	12	30.7692	4.72154e-12	IL6, JUN, MAPK8, IFNG, NOS2, IL1B, MAPK1, CCL2, MAPK14, TNF, IL2, PIK3CG	39	104	6879	20.3521	7.55449e-10	5.19009e-10	2.49773e-10
KEGG_PATHWAY	hsa04668:TNF signaling pathway	12	30.7692	6.48762e-12	IL6, JUN, MAPK8, VCAM1, IL1B, MMP3, MAPK1, CCL2, MAPK14, PTGS2, TNF, PIK3CG	39	107	6879	19.7815	1.03801e-09	5.19009e-10	2.49773e-10
KEGG_PATHWAY	hsa04066:HIF-1 signaling pathway	10	25.641	1.60294e-09	IL6, IFNG, NOS2, EGF, BCL2, HMOX1, MAPK1, EGFR, PIK3CG, VEGFA	39	96	6879	18.3734	2.56471e-07	8.54903e-08	4.11422e-08
KEGG_PATHWAY	hsa05200:Pathways in cancer	15	38.4615	8.60864e-09	JUN, HSP90AA1, NOS2, MMP1, EGF, MMP2, PTGS2, EGFR, PIK3CG, VEGFA, IL6, MAPK8, BCL2, MAPK1, TP53	39	393	6879	6.73224	1.37738e-06	3.44346e-07	1.65716e-07
KEGG_PATHWAY	hsa04621:NOD-like receptor signaling pathway	8	20.5128	1.6718e-08	IL6, HSP90AA1, MAPK8, IL1B, MAPK1, CCL2, MAPK14, TNF	39	56	6879	25.1978	2.67488e-06	4.95349e-07	2.38387e-07
KEGG_PATHWAY	hsa05323:Rheumatoid arthritis	9	23.0769	1.85756e-08	IL6, JUN, IFNG, MMP1, IL1B, MMP3, CCL2, TNF, VEGFA	39	88	6879	18.0393	2.97209e-06	4.95349e-07	2.38387e-07
KEGG_PATHWAY	hsa05219:Bladder cancer	7	17.9487	7.3482e-08	MMP1, EGF, MMP2, MAPK1, TP53, EGFR, VEGFA	39	41	6879	30.1144	1.17571e-05	1.67959e-06	8.08303e-07
KEGG_PATHWAY	hsa05140:Leishmaniasis	8	20.5128	9.03252e-08	JUN, IFNG, NOS2, IL1B, MAPK1, MAPK14, PTGS2, TNF	39	71	6879	19.8743	1.44519e-05	1.8065e-06	8.6938e-07
KEGG_PATHWAY	hsa05133:Pertussis	8	20.5128	1.32683e-07	IL6, JUN, MAPK8, NOS2, IL1B, MAPK1, MAPK14, TNF	39	75	6879	18.8144	2.12291e-05	2.35882e-06	1.13518e-06
KEGG_PATHWAY	hsa05132:Salmonella infection	8	20.5128	2.68867e-07	IL6, JUN, MAPK8, IFNG, NOS2, IL1B, MAPK1, MAPK14	39	83	6879	17.0009	4.30178e-05	4.30187e-06	2.07028e-06
KEGG_PATHWAY	hsa05164:Influenza A	10	25.641	2.98892e-07	IL6, JUN, MAPK8, IFNG, IL1B, MAPK1, CCL2, MAPK14, TNF, PIK3CG	39	174	6879	10.137	4.78216e-05	4.34752e-06	2.09224e-06
KEGG_PATHWAY	hsa05161:Hepatitis B	9	23.0769	9.20161e-07	CCNA2, IL6, JUN, MAPK8, BCL2, MAPK1, TNF, TP53, PIK3CG	39	145	6879	10.948	0.000147215	1.19779e-05	5.76439e-06
KEGG_PATHWAY	hsa05205:Proteoglycans in cancer	10	25.641	9.73208e-07	PLAU, MMP2, MAPK1, MAPK14, ESR1, TNF, TP53, EGFR, PIK3CG, VEGFA	39	200	6879	8.81923	0.000155701	1.19779e-05	5.76439e-06
KEGG_PATHWAY	hsa05212:Pancreatic cancer	7	17.9487	1.22612e-06	MAPK8, EGF, MAPK1, TP53, EGFR, PIK3CG, VEGFA	39	65	6879	18.9953	0.000196159	1.3305e-05	6.40305e-06
KEGG_PATHWAY	hsa04510:Focal adhesion	10	25.641	1.24735e-06	COL1A1, COL3A1, JUN, MAPK8, EGF, BCL2, MAPK1, EGFR, PIK3CG, VEGFA	39	206	6879	8.56236	0.000199556	1.3305e-05	6.40305e-06
KEGG_PATHWAY	hsa04620:Toll-like receptor signaling pathway	8	20.5128	1.44019e-06	IL6, JUN, MAPK8, IL1B, MAPK1, MAPK14, TNF, PIK3CG	39	106	6879	13.312	0.000230404	1.35547e-05	6.52321e-06
KEGG_PATHWAY	hsa05146:Amoebiasis	8	20.5128	1.44019e-06	COL1A1, COL3A1, IL6, IFNG, NOS2, IL1B, TNF, PIK3CG	39	106	6879	13.312	0.000230404	1.35547e-05	6.52321e-06
KEGG_PATHWAY	hsa04151:PI3K-Akt signaling pathway	12	30.7692	1.52724e-06	COL1A1, COL3A1, IL6, HSP90AA1, EGF, BCL2, MAPK1, TP53, EGFR, IL2, PIK3CG, VEGFA	39	345	6879	6.13512	0.000244328	1.35754e-05	6.53317e-06
KEGG_PATHWAY	hsa05145:Toxoplasmosis	8	20.5128	1.85086e-06	MAPK8, IFNG, NOS2, ALOX5, BCL2, MAPK1, MAPK14, TNF	39	110	6879	12.828	0.000296094	1.55862e-05	7.50085e-06
KEGG_PATHWAY	hsa05152:Tuberculosis	9	23.0769	4.14631e-06	IL6, MAPK8, IFNG, NOS2, IL1B, BCL2, MAPK1, MAPK14, TNF	39	177	6879	8.96871	0.00066319	3.31705e-05	1.59633e-05
KEGG_PATHWAY	hsa04380:Osteoclast differentiation	8	20.5128	5.97019e-06	JUN, MAPK8, IFNG, IL1B, MAPK1, MAPK14, TNF, PIK3CG	39	131	6879	10.7716	0.000954778	4.54872e-05	2.18907e-05
KEGG_PATHWAY	hsa05144:Malaria	6	15.3846	6.25966e-06	IL6, VCAM1, IFNG, IL1B, CCL2, TNF	39	49	6879	21.5981	0.00100105	4.55248e-05	2.19088e-05
KEGG_PATHWAY	hsa05160:Hepatitis C	8	20.5128	6.60193e-06	MAPK8, EGF, MAPK1, MAPK14, TNF, TP53, EGFR, PIK3CG	39	133	6879	10.6096	0.00105576	4.59265e-05	2.21021e-05
KEGG_PATHWAY	hsa05215:Prostate cancer	7	17.9487	7.33575e-06	HSP90AA1, EGF, BCL2, MAPK1, TP53, EGFR, PIK3CG	39	88	6879	14.0306	0.00117304	4.8905e-05	2.35355e-05
KEGG_PATHWAY	hsa04915:Estrogen signaling pathway	7	17.9487	1.45129e-05	HSP90AA1, JUN, MMP2, MAPK1, ESR1, EGFR, PIK3CG	39	99	6879	12.4716	0.00231939	9.28826e-05	4.46997e-05
KEGG_PATHWAY	hsa04660:T cell receptor signaling pathway	7	17.9487	1.53774e-05	JUN, IFNG, MAPK1, MAPK14, TNF, IL2, PIK3CG	39	100	6879	12.3469	0.00245738	9.46303e-05	4.55408e-05
KEGG_PATHWAY	hsa05210:Colorectal cancer	6	15.3846	2.01632e-05	JUN, MAPK8, BCL2, MAPK1, TP53, PIK3CG	39	62	6879	17.0695	0.00322094	0.000119485	5.75024e-05
KEGG_PATHWAY	hsa05321:Inflammatory bowel disease (IBD)	6	15.3846	2.35676e-05	IL6, JUN, IFNG, IL1B, TNF, IL2	39	64	6879	16.5361	0.00376377	0.000134672	6.4811e-05
KEGG_PATHWAY	hsa05332:Graft-versus-host disease	5	12.8205	2.88851e-05	IL6, IFNG, IL1B, TNF, IL2	39	33	6879	26.7249	0.00461102	0.000154054	7.41385e-05
KEGG_PATHWAY	hsa05143:African trypanosomiasis	5	12.8205	2.88851e-05	IL6, VCAM1, IFNG, IL1B, TNF	39	33	6879	26.7249	0.00461102	0.000154054	7.41385e-05
KEGG_PATHWAY	hsa04071:Sphingolipid signaling pathway	7	17.9487	4.34844e-05	MAPK8, BCL2, MAPK1, MAPK14, TNF, TP53, PIK3CG	39	120	6879	10.2891	0.00693351	0.000217422	0.000104634
KEGG_PATHWAY	hsa04722:Neurotrophin signaling pathway	7	17.9487	4.34844e-05	JUN, MAPK8, BCL2, MAPK1, MAPK14, TP53, PIK3CG	39	120	6879	10.2891	0.00693351	0.000217422	0.000104634
KEGG_PATHWAY	hsa05169:Epstein-Barr virus infection	7	17.9487	4.77347e-05	CCNA2, JUN, MAPK8, BCL2, MAPK14, TP53, PIK3CG	39	122	6879	10.1204	0.00760865	0.000231441	0.000111381
KEGG_PATHWAY	hsa05168:Herpes simplex infection	8	20.5128	5.27792e-05	IL6, JUN, MAPK8, IFNG, IL1B, CCL2, TNF, TP53	39	183	6879	7.7108	0.00840934	0.000248373	0.000119529
KEGG_PATHWAY	hsa04010:MAPK signaling pathway	9	23.0769	5.61763e-05	JUN, MAPK8, EGF, IL1B, MAPK1, MAPK14, TNF, TP53, EGFR	39	253	6879	6.27455	0.00894818	0.000256806	0.000123588
KEGG_PATHWAY	hsa04068:FoxO signaling pathway	7	17.9487	8.07777e-05	IL6, MAPK8, EGF, MAPK1, MAPK14, EGFR, PIK3CG	39	134	6879	9.21412	0.0128418	0.000359012	0.000172775
KEGG_PATHWAY	hsa04064:NF-kappa B signaling pathway	6	15.3846	0.000104151	VCAM1, PLAU, IL1B, BCL2, PTGS2, TNF	39	87	6879	12.1645	0.0165269	0.000427285	0.000205631
KEGG_PATHWAY	hsa04914:Progesterone-mediated oocyte maturation	6	15.3846	0.000104151	CCNA2, HSP90AA1, MAPK8, MAPK1, MAPK14, PIK3CG	39	87	6879	12.1645	0.0165269	0.000427285	0.000205631
KEGG_PATHWAY	hsa04012:ErbB signaling pathway	6	15.3846	0.000104151	JUN, MAPK8, EGF, MAPK1, EGFR, PIK3CG	39	87	6879	12.1645	0.0165269	0.000427285	0.000205631
KEGG_PATHWAY	hsa04912:GnRH signaling pathway	6	15.3846	0.000128996	JUN, MAPK8, MMP2, MAPK1, MAPK14, EGFR	39	91	6879	11.6298	0.0204292	0.000515986	0.000248318
KEGG_PATHWAY	hsa05213:Endometrial cancer	5	12.8205	0.000177262	EGF, MAPK1, TP53, EGFR, PIK3CG	39	52	6879	16.9601	0.027966	0.000691755	0.000332907
KEGG_PATHWAY	hsa05231:Choline metabolism in cancer	6	15.3846	0.000211077	JUN, MAPK8, EGF, MAPK1, EGFR, PIK3CG	39	101	6879	10.4783	0.0332119	0.000804104	0.000386975
KEGG_PATHWAY	hsa05223:Non-small cell lung cancer	5	12.8205	0.000236716	EGF, MAPK1, TP53, EGFR, PIK3CG	39	56	6879	15.7486	0.0371706	0.000880803	0.000423887
KEGG_PATHWAY	hsa04370:VEGF signaling pathway	5	12.8205	0.000329749	MAPK1, MAPK14, PTGS2, PIK3CG, VEGFA	39	61	6879	14.4578	0.0514004	0.00119909	0.000577061
KEGG_PATHWAY	hsa05214:Glioma	5	12.8205	0.000421097	EGF, MAPK1, TP53, EGFR, PIK3CG	39	65	6879	13.568	0.0651691	0.00149723	0.000720543
KEGG_PATHWAY	hsa04664:Fc epsilon RI signaling pathway	5	12.8205	0.000500551	MAPK8, MAPK1, MAPK14, TNF, PIK3CG	39	68	6879	12.9695	0.0769836	0.00174105	0.00083788
KEGG_PATHWAY	hsa04917:Prolactin signaling pathway	5	12.8205	0.000590166	MAPK8, MAPK1, MAPK14, ESR1, PIK3CG	39	71	6879	12.4215	0.0901309	0.00196722	0.000946725
KEGG_PATHWAY	hsa05218:Melanoma	5	12.8205	0.000590166	EGF, MAPK1, TP53, EGFR, PIK3CG	39	71	6879	12.4215	0.0901309	0.00196722	0.000946725
KEGG_PATHWAY	hsa04611:Platelet activation	6	15.3846	0.000679058	COL1A1, COL3A1, MAPK1, MAPK14, PIK3CG, PTGS1	39	130	6879	8.14083	0.102988	0.00221733	0.00106709
KEGG_PATHWAY	hsa05162:Measles	6	15.3846	0.000753349	IL6, IFNG, IL1B, TP53, IL2, PIK3CG	39	133	6879	7.9572	0.113595	0.00241072	0.00116016
KEGG_PATHWAY	hsa05020:Prion diseases	4	10.2564	0.000827004	IL6, HSPA5, IL1B, MAPK1	39	34	6879	20.7511	0.123988	0.00255262	0.00122845
KEGG_PATHWAY	hsa05206:MicroRNAs in cancer	8	20.5128	0.000829601	PLAU, BCL2, PIM1, HMOX1, PTGS2, TP53, EGFR, VEGFA	39	286	6879	4.93384	0.124352	0.00255262	0.00122845
KEGG_PATHWAY	hsa05222:Small cell lung cancer	5	12.8205	0.0011637	NOS2, BCL2, PTGS2, TP53, PIK3CG	39	85	6879	10.3756	0.169976	0.00351305	0.00169066
KEGG_PATHWAY	hsa04932:Non-alcoholic fatty liver disease (NAFLD)	6	15.3846	0.00133433	IL6, JUN, MAPK8, IL1B, TNF, PIK3CG	39	151	6879	7.00866	0.192357	0.00395357	0.00190266
KEGG_PATHWAY	hsa04940:Type I diabetes mellitus	4	10.2564	0.00153899	IFNG, IL1B, TNF, IL2	39	42	6879	16.7985	0.218412	0.00447706	0.00215458
KEGG_PATHWAY	hsa04750:Inflammatory mediator regulation of TRP channels	5	12.8205	0.00197227	MAPK8, IL1B, HTR2A, MAPK14, PIK3CG	39	98	6879	8.99922	0.27085	0.00563506	0.00271187
KEGG_PATHWAY	hsa04930:Type II diabetes mellitus	4	10.2564	0.00226638	MAPK8, MAPK1, TNF, PIK3CG	39	48	6879	14.6987	0.304436	0.00636177	0.0030616
KEGG_PATHWAY	hsa05166:HTLV-I infection	7	17.9487	0.00243993	IL6, JUN, VCAM1, TNF, TP53, IL2, PIK3CG	39	254	6879	4.86099	0.323529	0.00673084	0.00323922
KEGG_PATHWAY	hsa05014:Amyotrophic lateral sclerosis (ALS)	4	10.2564	0.00254884	BCL2, MAPK14, TNF, TP53	39	50	6879	14.1108	0.335244	0.00691212	0.00332646
KEGG_PATHWAY	hsa04726:Serotonergic synapse	5	12.8205	0.00310658	ALOX5, MAPK1, HTR2A, PTGS2, PTGS1	39	111	6879	7.94525	0.39215	0.00828423	0.00398678
KEGG_PATHWAY	hsa00590:Arachidonic acid metabolism	4	10.2564	0.00448887	ALOX5, LTA4H, PTGS2, PTGS1	39	61	6879	11.5662	0.513168	0.0117741	0.00566628
KEGG_PATHWAY	hsa04210:Apoptosis	4	10.2564	0.00469927	BCL2, TNF, TP53, PIK3CG	39	62	6879	11.3797	0.529357	0.0121271	0.00583619
KEGG_PATHWAY	hsa05230:Central carbon metabolism in cancer	4	10.2564	0.0051378	MAPK1, TP53, EGFR, PIK3CG	39	64	6879	11.024	0.5614	0.0130484	0.00627953
KEGG_PATHWAY	hsa04015:Rap1 signaling pathway	6	15.3846	0.00558521	EGF, MAPK1, MAPK14, EGFR, PIK3CG, VEGFA	39	210	6879	5.03956	0.591857	0.0137853	0.00663419
KEGG_PATHWAY	hsa05211:Renal cell carcinoma	4	10.2564	0.00560029	JUN, MAPK1, PIK3CG, VEGFA	39	66	6879	10.69	0.592846	0.0137853	0.00663419
KEGG_PATHWAY	hsa05120:Epithelial cell signaling in Helicobacter pylori infection	4	10.2564	0.00584063	JUN, MAPK8, MAPK14, EGFR	39	67	6879	10.5304	0.608293	0.0141591	0.00681407
KEGG_PATHWAY	hsa04014:Ras signaling pathway	6	15.3846	0.00758842	MAPK8, EGF, MAPK1, EGFR, PIK3CG, VEGFA	39	226	6879	4.68278	0.704409	0.0181216	0.00872102
KEGG_PATHWAY	hsa04630:Jak-STAT signaling pathway	5	12.8205	0.00801602	IL6, IFNG, PIM1, IL2, PIK3CG	39	145	6879	6.08223	0.724104	0.0188612	0.00907696
KEGG_PATHWAY	hsa04060:Cytokine-cytokine receptor interaction	6	15.3846	0.0102202	IL6, IFNG, IL1B, CCL2, TNF, IL2	39	243	6879	4.35518	0.806725	0.0236989	0.0114051
KEGG_PATHWAY	hsa04540:Gap junction	4	10.2564	0.0123577	EGF, MAPK1, HTR2A, EGFR	39	88	6879	8.01748	0.863243	0.0282461	0.0135934
KEGG_PATHWAY	hsa05202:Transcriptional misregulation in cancer	5	12.8205	0.0130087	IL6, PLAU, MMP3, MPO, TP53	39	167	6879	5.28098	0.876936	0.0293154	0.014108
KEGG_PATHWAY	hsa05330:Allograft rejection	3	7.69231	0.0175241	IFNG, TNF, IL2	39	37	6879	14.3015	0.940911	0.0389423	0.018741
KEGG_PATHWAY	hsa04723:Retrograde endocannabinoid signaling	4	10.2564	0.0178691	MAPK8, MAPK1, MAPK14, PTGS2	39	101	6879	6.98553	0.94414	0.0391652	0.0188482
KEGG_PATHWAY	hsa04931:Insulin resistance	4	10.2564	0.0213214	IL6, MAPK8, TNF, PIK3CG	39	108	6879	6.53276	0.968201	0.0461004	0.0221858
KEGG_PATHWAY	hsa04670:Leukocyte transendothelial migration	4	10.2564	0.0251162	VCAM1, MMP2, MAPK14, PIK3CG	39	115	6879	6.13512	0.982921	0.0528763	0.0254467
KEGG_PATHWAY	hsa04919:Thyroid hormone signaling pathway	4	10.2564	0.0251162	MAPK1, ESR1, TP53, PIK3CG	39	115	6879	6.13512	0.982921	0.0528763	0.0254467
KEGG_PATHWAY	hsa05203:Viral carcinogenesis	5	12.8205	0.0256252	CCNA2, JUN, MAPK1, TP53, PIK3CG	39	205	6879	4.30206	0.98429	0.0532472	0.0256252
KEGG_PATHWAY	hsa04650:Natural killer cell mediated cytotoxicity	4	10.2564	0.029254	IFNG, MAPK1, TNF, PIK3CG	39	122	6879	5.7831	0.991352	0.0600082	0.029254
KEGG_PATHWAY	hsa05134:Legionellosis	3	7.69231	0.0355113	IL6, IL1B, TNF	39	54	6879	9.79915	0.996927	0.0719216	0.0355113
KEGG_PATHWAY	hsa05221:Acute myeloid leukemia	3	7.69231	0.0379547	PIM1, MAPK1, PIK3CG	39	56	6879	9.44918	0.997952	0.0749723	0.0379547
KEGG_PATHWAY	hsa04923:Regulation of lipolysis in adipocytes	3	7.69231	0.0379547	PTGS2, PIK3CG, PTGS1	39	56	6879	9.44918	0.997952	0.0749723	0.0379547
KEGG_PATHWAY	hsa04150:mTOR signaling pathway	3	7.69231	0.0404611	MAPK1, TNF, PIK3CG	39	58	6879	9.12334	0.998651	0.0789486	0.0404611
KEGG_PATHWAY	hsa05131:Shigellosis	3	7.69231	0.0483425	MAPK8, MAPK1, MAPK14	39	64	6879	8.26803	0.999639	0.0931904	0.0483425
KEGG_PATHWAY	hsa04921:Oxytocin signaling pathway	4	10.2564	0.0491913	JUN, MAPK1, PTGS2, EGFR	39	150	6879	4.70359	0.999687	0.0936977	0.0491913
KEGG_PATHWAY	hsa04662:B cell receptor signaling pathway	3	7.69231	0.0553023	JUN, MAPK1, PIK3CG	39	69	6879	7.6689	0.999889	0.104098	0.0553023
KEGG_PATHWAY	hsa04622:RIG-I-like receptor signaling pathway	3	7.69231	0.0567348	MAPK8, MAPK14, TNF	39	70	6879	7.55934	0.999913	0.105553	0.0567348
KEGG_PATHWAY	hsa05220:Chronic myeloid leukemia	3	7.69231	0.0596387	MAPK1, TP53, PIK3CG	39	72	6879	7.34936	0.999947	0.10968	0.0596387
KEGG_PATHWAY	hsa04612:Antigen processing and presentation	3	7.69231	0.0655979	HSP90AA1, IFNG, TNF	39	76	6879	6.96255	0.999981	0.1181	0.0655979
KEGG_PATHWAY	hsa04141:Protein processing in endoplasmic reticulum	4	10.2564	0.0656933	HSP90AA1, MAPK8, HSPA5, BCL2	39	169	6879	4.17478	0.999981	0.1181	0.0656933
KEGG_PATHWAY	hsa04350:TGF-beta signaling pathway	3	7.69231	0.0780827	IFNG, MAPK1, TNF	39	84	6879	6.29945	0.999998	0.138814	0.0780827
KEGG_PATHWAY	hsa04640:Hematopoietic cell lineage	3	7.69231	0.0829454	IL6, IL1B, TNF	39	87	6879	6.08223	0.999999	0.145838	0.0829454
KEGG_PATHWAY	hsa04024:cAMP signaling pathway	4	10.2564	0.0951281	JUN, MAPK8, MAPK1, PIK3CG	39	198	6879	3.56333	1	0.16544	0.0951281
